# Supplementary material for: Phenotypic memory in quorum sensing
Source: PLoS Comput Biol. 2024 Jul 8;20(7):e1011696. doi: 10.1371/journal.pcbi.1011696 (PMC11257393; doi:10.1371/journal.pcbi.1011696)
Supplement: S1 Appendix — (XLSX) [file pcbi.1011696.s002.xlsx]

## Sheet: Sheet1
Fig1_C										Fig1_D				Fig2_A											Fig2_B				Fig3_A				Fig3_B				Fig4_A					Fig4_B
Time[min]	[LuxI]	[Total LuxR]	[Monomer]	[Dimer]	[Internal AHL]	[External AHL]	[Cell Density]	[QS Target Gene]		Species	Decay Rates [1/min]	Log10 Decay Rates [1/min]		Time	[QS Target gene]_on_I	[QS Target gene]_off_I	Log10[cell density]_I	[QS Target gene]_on_II	[QS Target gene]_off_II	Log10[cell density]_II	[QS Target gene]_on_III	[QS Target gene]_off_III	Log10[cell density]_III		Log10[Final Cell density]	Normalized QS target gene expression [Initially ON]	Normalized QS target gene expression [Initially OFF]		Time after dilution [min]	Fold Change	Overall memory		Time after dilution [min]	Doubling Time[min]	Overall memory		Log10[cell desnity]	Fold Change	Activity State_ Initially ON	Activit State_ Initially OFF		Log10[cell desnity]	Fold Change	Activity State_ Initially ON	Activity State _Initially OFF
0	348.56	48.0433	0.655403	0.0211186	1.40756	0.0274365	1000000	22.4735		LuxI	0.011	-1.95861		0	1	0.00685035	8.5	1	0.00685035	8.5	1	0.00685035	8.5		8.5	0.00724618	0.00724585		1	1	0		1	20	92.9045		8.07526	1	0	0		6.07526	1	0	0
0.100007	348.56	48.0433	0.655403	0.0211186	1.40756	0.0274241	1.0017e+06	22.4735		Total LuxR	0.034	-1.46852		0.100005	1	0.00685035	8.50027	1	0.00685035	8.50062	1	0.00685035	8.50071		8.51	0.00725759	0.00725725		15.2143	1	0		15.2143	20	38.4821		8.08046	1	0	0		6.08046	1	0	0
0.200013	348.56	48.0433	0.655401	0.0211186	1.40755	0.0274118	1.00341e+06	22.4735		Monomer	0.029	-1.5376		0.20001	0.999999	0.00685035	8.50054	0.999999	0.00685035	8.50124	0.999999	0.00685035	8.50143		8.52	0.00726938	0.00726902		29.4286	1	0		29.4286	20	16.9819		8.08565	1	0	0		6.08565	1	0	0
0.30002	348.56	48.0433	0.655397	0.0211186	1.40754	0.0273995	1.00511e+06	22.4735		Dimer	0.056	-1.25181		0.300015	0.999996	0.00685035	8.50082	0.999996	0.00685035	8.50186	0.999996	0.00685035	8.50214		8.53	0.00728156	0.00728119		43.6429	1	0		43.6429	20	8.22947		8.09085	1	0	0		6.09085	1	0	0
0.400027	348.56	48.0433	0.655393	0.0211186	1.40753	0.0273872	1.00682e+06	22.4735		Internal AHL	9.7	0.986772		0.40002	0.99999	0.00685035	8.50109	0.99999	0.00685035	8.50248	0.99999	0.00685035	8.50286		8.54	0.00729415	0.00729377		57.8571	1	0		57.8571	20	4.43626		8.09605	1	0	0		6.09605	1	0	0
0.500033	348.56	48.0433	0.655388	0.0211185	1.40752	0.0273749	1.00854e+06	22.4735						0.500025	0.999983	0.00685036	8.50136	0.999983	0.00685036	8.5031	0.999983	0.00685036	8.50357		8.55	0.00730716	0.00730677		72.0714	1	0		72.0714	20	2.62516		8.10125	1	0	0		6.10125	1	0	0
0.60004	348.56	48.0433	0.655383	0.0211184	1.40751	0.0273626	1.01025e+06	22.4735						0.60003	0.999973	0.00685036	8.50163	0.999973	0.00685036	8.50372	0.999973	0.00685036	8.50429		8.56	0.00732062	0.00732021		86.2857	1	0		86.2857	20	1.65651		8.10645	1	0	0		6.10645	1	0	0
0.700047	348.56	48.0433	0.655377	0.0211183	1.4075	0.0273503	1.01197e+06	22.4735						0.700035	0.999962	0.00685036	8.5019	0.999962	0.00685036	8.50435	0.999962	0.00685036	8.505		8.57	0.00733453	0.00733411		100.5	1	0		100.5	20	1.08355		8.11164	1	0	0		6.11164	1	0	0
0.800053	348.56	48.0433	0.655372	0.0211181	1.40748	0.027338	1.01369e+06	22.4735						0.80004	0.999948	0.00685036	8.50217	0.999948	0.00685036	8.50497	0.999948	0.00685036	8.50572		8.58	0.00734892	0.00734848		114.714	1	0		114.714	20	0.720405		8.11684	1	0	0		6.11684	1	0	0
0.90006	348.56	48.0433	0.655367	0.021118	1.40747	0.0273258	1.01542e+06	22.4735						0.900045	0.999933	0.00685037	8.50244	0.999933	0.00685037	8.50559	0.999933	0.00685037	8.50643		8.59	0.0073638	0.00736335		128.929	1	0		128.929	20	0.481336		8.12204	1	0	0		6.12204	1	0	0
1.00007	348.56	48.0433	0.655361	0.0211178	1.40746	0.0273135	1.01715e+06	22.4735						1.00005	0.999916	0.00685037	8.50271	0.999916	0.00685037	8.5062	0.999916	0.00685037	8.50715		8.6	0.0073792	0.00737873		143.143	1	0		143.143	20	0.321331		8.12724	1	0	0		6.12724	1	0	0
1.10007	348.56	48.0433	0.655356	0.0211176	1.40745	0.0273013	1.01888e+06	22.4735						1.10006	0.999898	0.00685037	8.50298	0.999898	0.00685037	8.50682	0.999898	0.00685037	8.50786		8.61	0.00739513	0.00739465		157.357	1	0		157.357	20	0.213768		8.13244	1	0	0		6.13244	1	0	0
1.20008	348.56	48.0433	0.65535	0.0211174	1.40744	0.027289	1.02061e+06	22.4735						1.20006	0.999879	0.00685038	8.50325	0.999879	0.00685038	8.50744	0.999879	0.00685038	8.50858		8.62	0.00741162	0.00741112		171.571	1	0		171.571	20	0.141574		8.13763	1	0	0		6.13763	1	0	0
1.30009	348.56	48.0433	0.655345	0.0211172	1.40742	0.0272768	1.02235e+06	22.4735						1.30007	0.999858	0.00685038	8.50352	0.999858	0.00685038	8.50806	0.999858	0.00685038	8.50929		8.63	0.00742868	0.00742816		185.786	1	0		185.786	20	0.0933213		8.14283	1	0	0		6.14283	1	0	0
1.40009	348.56	48.0433	0.655339	0.0211169	1.40741	0.0272646	1.02409e+06	22.4735						1.40007	0.999836	0.00685038	8.50379	0.999836	0.00685038	8.50868	0.999836	0.00685038	8.51001		8.64	0.00744634	0.00744581		200	1	0		200	20	0.0612355		8.14803	1	0	0		6.14803	1	0	0
1.5001	348.56	48.0433	0.655334	0.0211167	1.4074	0.0272523	1.02583e+06	22.4735						1.50008	0.999813	0.00685039	8.50405	0.999813	0.00685039	8.5093	0.999813	0.00685039	8.51072		8.65	0.00746463	0.00746408		1	1.64286	1.65332		1	25.7143	93.8838		8.15323	1	0	0		6.15323	1	0	0
1.60011	348.56	48.0433	0.655328	0.0211164	1.40739	0.0272401	1.02757e+06	22.4735						1.60008	0.999788	0.00685039	8.50432	0.999788	0.00685039	8.50992	0.999788	0.00685039	8.51143		8.66	0.00748358	0.007483		15.2143	1.64286	1.1484		15.2143	25.7143	44.8851		8.15842	1	0	0		6.15842	1	0	0
1.70011	348.56	48.0433	0.655323	0.0211161	1.40738	0.0272279	1.02932e+06	22.4735						1.70009	0.999762	0.0068504	8.50459	0.999762	0.0068504	8.51054	0.999762	0.0068504	8.51215		8.67	0.00750319	0.00750259		29.4286	1.64286	0.832123		29.4286	25.7143	22.4308		8.16362	1	0	0		6.16362	1	0	0
1.80012	348.56	48.0433	0.655317	0.0211159	1.40736	0.0272157	1.03107e+06	22.4735						1.80009	0.999736	0.00685041	8.50486	0.999736	0.00685041	8.51116	0.999736	0.00685041	8.51286		8.68	0.00752352	0.00752289		43.6429	1.64286	0.626852		43.6429	25.7143	11.9589		8.16882	1	0	0		6.16882	1	0	0
1.90013	348.56	48.0433	0.655312	0.0211156	1.40735	0.0272036	1.03283e+06	22.4735						1.9001	0.999708	0.00685041	8.50512	0.999708	0.00685041	8.51177	0.999708	0.00685041	8.51358		8.69	0.00754457	0.00754392		57.8571	1.64286	0.487921		57.8571	25.7143	6.89896		8.17402	1	0	0		6.17402	1	0	0
2.00013	348.56	48.0433	0.655306	0.0211153	1.40734	0.0271914	1.03459e+06	22.4735						2.0001	0.999679	0.00685042	8.50539	0.999679	0.00685042	8.51239	0.999679	0.00685042	8.51429		8.7	0.0075664	0.00756572		72.0714	1.64286	0.389544		72.0714	25.7143	4.30832		8.17922	1	0	0		6.17922	1	0	0
2.10014	348.56	48.0433	0.655301	0.021115	1.40733	0.0271792	1.03635e+06	22.4735						2.10011	0.999649	0.00685043	8.50566	0.999649	0.00685043	8.51301	0.999649	0.00685043	8.51501		8.71	0.00758901	0.00758831		86.2857	1.64286	0.316748		86.2857	25.7143	2.87419		8.18441	1	0	0		6.18441	1	0	0
2.20015	348.56	48.0433	0.655295	0.0211147	1.40732	0.0271671	1.03811e+06	22.4735						2.20011	0.999618	0.00685043	8.50592	0.999618	0.00685043	8.51363	0.999618	0.00685043	8.51572		8.72	0.00761246	0.00761172		100.5	1.64286	0.260742		100.5	25.7143	2.00868		8.18961	1	0	0		6.18961	1	0	0
2.30015	348.56	48.0433	0.65529	0.0211144	1.4073	0.0271549	1.03988e+06	22.4735						2.30012	0.999586	0.00685044	8.50619	0.999586	0.00685044	8.51425	0.999586	0.00685044	8.51643		8.73	0.00763677	0.007636		114.714	1.64286	0.216284		114.714	25.7143	1.44404		8.19481	1	0	0		6.19481	1	0	0
2.40016	348.56	48.0433	0.655284	0.0211141	1.40729	0.0271428	1.04165e+06	22.4735						2.40012	0.999553	0.00685045	8.50646	0.999553	0.00685045	8.51486	0.999553	0.00685045	8.51715		8.74	0.00766199	0.00766118		128.929	1.64286	0.180164		128.929	25.7143	1.05368		8.20001	1	0	0		6.20001	1	0	0
2.50017	348.56	48.0433	0.655278	0.0211137	1.40728	0.0271307	1.04342e+06	22.4735						2.50013	0.999519	0.00685046	8.50672	0.999519	0.00685046	8.51548	0.999519	0.00685046	8.51786		8.75	0.00768814	0.0076873		143.143	1.64286	0.150353		143.143	25.7143	0.773744		8.20521	1	0	0		6.20521	1	0	0
2.60017	348.56	48.0433	0.655273	0.0211134	1.40727	0.0271185	1.04519e+06	22.4735						2.60013	0.999485	0.00685047	8.50699	0.999485	0.00685047	8.5161	0.999485	0.00685047	8.51858		8.76	0.00771528	0.00771439		157.357	1.64286	0.125502		157.357	25.7143	0.56897		8.2104	1	0	0		6.2104	1	0	0
2.70018	348.56	48.0433	0.655267	0.0211131	1.40726	0.0271064	1.04697e+06	22.4735						2.70014	0.999449	0.00685048	8.50725	0.999449	0.00685048	8.51671	0.999449	0.00685048	8.51929		8.77	0.00774344	0.00774251		171.571	1.64286	0.104673		171.571	25.7143	0.417853		8.2156	1	0	0		6.2156	1	0	0
2.80019	348.56	48.0433	0.655262	0.0211128	1.40724	0.0270943	1.04875e+06	22.4735						2.80014	0.999413	0.00685049	8.50752	0.999413	0.00685049	8.51733	0.999413	0.00685049	8.52		8.78	0.00777266	0.00777169		185.786	1.64286	0.0871707		185.786	25.7143	0.30607		8.2208	1	0	0		6.2208	1	0	0
2.90019	348.56	48.0433	0.655256	0.0211124	1.40723	0.0270822	1.05054e+06	22.4735						2.90015	0.999375	0.0068505	8.50778	0.999375	0.0068505	8.51795	0.999375	0.0068505	8.52072		8.79	0.007803	0.00780198		200	1.64286	0.0724585		200	25.7143	0.223477		8.226	1	0	0		6.226	1	0	0
3.0002	348.56	48.0433	0.655251	0.0211121	1.40722	0.0270701	1.05233e+06	22.4735						3.00015	0.999337	0.00685051	8.50804	0.999337	0.00685051	8.51856	0.999337	0.00685051	8.52143		8.8	0.00783451	0.00783342		1	2.28571	4.09759		1	31.4286	94.5124		8.2312	1	0	0		6.2312	1	0	0
3.10021	348.56	48.0433	0.655245	0.0211118	1.40721	0.0270581	1.05412e+06	22.4735						3.10016	0.999298	0.00685052	8.50831	0.999298	0.00685052	8.51918	0.999298	0.00685052	8.52215		8.81	0.00786722	0.00786608		15.2143	2.28571	2.7188		15.2143	31.4286	49.5292		8.23639	1	0	0		6.23639	1	0	0
3.20021	348.56	48.0433	0.65524	0.0211114	1.4072	0.027046	1.05591e+06	22.4735						3.20016	0.999258	0.00685053	8.50857	0.999258	0.00685053	8.5198	0.999258	0.00685053	8.52286		8.82	0.00790121	0.0079		29.4286	2.28571	1.88827		29.4286	31.4286	26.8642		8.24159	1	0	0		6.24159	1	0	0
3.30022	348.56	48.0433	0.655235	0.0211111	1.40718	0.0270339	1.05771e+06	22.4735						3.30017	0.999217	0.00685055	8.50883	0.999217	0.00685055	8.52041	0.999217	0.00685055	8.52357		8.83	0.00793653	0.00793524		43.6429	2.28571	1.37204		43.6429	31.4286	15.3077		8.24679	1	0	0		6.24679	1	0	0
3.40023	348.56	48.0433	0.655229	0.0211108	1.40717	0.0270219	1.05951e+06	22.4735						3.40017	0.999176	0.00685056	8.5091	0.999176	0.00685056	8.52103	0.999176	0.00685056	8.52429		8.84	0.00797323	0.00797186		57.8571	2.28571	1.03804		57.8571	31.4286	9.2773		8.25199	1	0	0		6.25199	1	0	0
3.50023	348.56	48.0433	0.655224	0.0211104	1.40716	0.0270098	1.06131e+06	22.4735						3.50018	0.999134	0.00685057	8.50936	0.999134	0.00685057	8.52164	0.999134	0.00685057	8.525		8.85	0.00801139	0.00800992		72.0714	2.28571	0.811628		72.0714	31.4286	6.0086		8.25719	1	0	0		6.25719	1	0	0
3.60024	348.56	48.0433	0.655218	0.0211101	1.40715	0.0269978	1.06312e+06	22.4735						3.60018	0.999091	0.00685059	8.50962	0.999091	0.00685059	8.52226	0.999091	0.00685059	8.52571		8.86	0.00805107	0.00804949		86.2857	2.28571	0.650438		86.2857	31.4286	4.13787		8.26238	1	0	0		6.26238	1	0	0
3.70025	348.56	48.0433	0.655213	0.0211097	1.40714	0.0269858	1.06492e+06	22.4735						3.70019	0.999047	0.0068506	8.50988	0.999047	0.0068506	8.52287	0.999047	0.0068506	8.52643		8.87	0.00809234	0.00809064		100.5	2.28571	0.530266		100.5	31.4286	2.99294		8.26758	1	0	0		6.26758	1	0	0
3.80025	348.56	48.0433	0.655207	0.0211094	1.40712	0.0269737	1.06674e+06	22.4735						3.80019	0.999002	0.00685061	8.51014	0.999002	0.00685062	8.52349	0.999002	0.00685062	8.52714		8.88	0.00813528	0.00813343		114.714	2.28571	0.437099		114.714	31.4286	2.241		8.27278	1	0	0		6.27278	1	0	0
3.90026	348.56	48.0433	0.655202	0.0211091	1.40711	0.0269617	1.06855e+06	22.4735						3.9002	0.998957	0.00685063	8.51041	0.998957	0.00685063	8.5241	0.998957	0.00685063	8.52785		8.89	0.00817998	0.00817795		128.929	2.28571	0.362657		128.929	31.4286	1.71498		8.27798	1	0	0		6.27798	1	0	0
4.00027	348.56	48.0433	0.655196	0.0211087	1.4071	0.0269497	1.07037e+06	22.4735						4.0002	0.998911	0.00685064	8.51067	0.998911	0.00685065	8.52472	0.998911	0.00685065	8.52857		8.9	0.00822654	0.00822428		143.143	2.28571	0.301897		143.143	31.4286	1.32872		8.28318	1	0	0		6.28318	1	0	0
4.10027	348.56	48.0433	0.655191	0.0211084	1.40709	0.0269377	1.07219e+06	22.4735						4.10021	0.998864	0.00685066	8.51093	0.998864	0.00685066	8.52533	0.998864	0.00685066	8.52928		8.91	0.00827508	0.0082725		157.357	2.28571	0.251612		157.357	31.4286	1.03565		8.28837	1	0	0		6.28837	1	0	0
4.20028	348.56	48.0433	0.655185	0.021108	1.40708	0.0269257	1.07402e+06	22.4735						4.20021	0.998816	0.00685068	8.51119	0.998816	0.00685068	8.52595	0.998816	0.00685068	8.52999		8.92	0.00832577	0.0083227		171.571	2.28571	0.209654		171.571	31.4286	0.808894		8.29357	1	0	0		6.29357	1	0	0
4.30029	348.56	48.0433	0.65518	0.0211077	1.40706	0.0269138	1.07584e+06	22.4735						4.30022	0.998768	0.00685069	8.51145	0.998768	0.00685069	8.52656	0.998768	0.0068507	8.53071		8.93	0.00837906	0.00837497		185.786	2.28571	0.174498		185.786	31.4286	0.631632		8.29877	1	0	0		6.29877	1	0	0
4.40029	348.56	48.0433	0.655174	0.0211073	1.40705	0.0269018	1.07767e+06	22.4735						4.40022	0.998719	0.00685071	8.51171	0.998719	0.00685071	8.52717	0.998719	0.00685071	8.53142		8.94	0.886969	0.00842943		200	2.28571	0.144996		200	31.4286	0.49246		8.30397	1	0	0		6.30397	1	0	0
4.5003	348.56	48.0433	0.655169	0.021107	1.40704	0.0268898	1.07951e+06	22.4735						4.50023	0.998669	0.00685073	8.51197	0.998669	0.00685073	8.52779	0.998669	0.00685073	8.53213		8.95	0.890636	0.00848616		1	2.92857	7.3328		1	37.1429	94.9502		8.30917	1	0	0		6.30917	1	0	0
4.60031	348.56	48.0433	0.655163	0.0211066	1.40703	0.0268779	1.08134e+06	22.4735						4.60023	0.998619	0.00685075	8.51223	0.998619	0.00685075	8.5284	0.998619	0.00685075	8.53285		8.96	0.894086	0.00854529		15.2143	2.92857	4.71121		15.2143	37.1429	53.034		8.31436	1	0	0		6.31436	1	0	0
4.70031	348.56	48.0433	0.655158	0.0211063	1.40702	0.0268659	1.08318e+06	22.4735						4.70024	0.998568	0.00685076	8.51249	0.998568	0.00685077	8.52901	0.998568	0.00685077	8.53356		8.97	0.897405	0.00860693		29.4286	2.92857	3.16845		29.4286	37.1429	30.478		8.31956	1	0	0		6.31956	1	0	0
4.80032	348.56	48.0433	0.655153	0.0211059	1.40701	0.026854	1.08503e+06	22.4735						4.80024	0.998516	0.00685078	8.51274	0.998516	0.00685078	8.52963	0.998516	0.00685079	8.53427		8.98	0.900608	0.00867122		43.6429	2.92857	2.23557		43.6429	37.1429	18.2321		8.32476	1	0	0		6.32476	1	0	0
4.90033	348.56	48.0433	0.655147	0.0211056	1.40699	0.0268421	1.08687e+06	22.4735						4.90025	0.998464	0.0068508	8.513	0.998464	0.0068508	8.53024	0.998464	0.0068508	8.53499		8.99	0.903702	0.00873827		57.8571	2.92857	1.65037		57.8571	37.1429	11.4725		8.32996	1	0	0		6.32996	1	0	0
5.00033	348.56	48.0433	0.655142	0.0211052	1.40698	0.0268302	1.08872e+06	22.4735						5.00025	0.99841	0.00685082	8.51326	0.99841	0.00685082	8.53085	0.99841	0.00685082	8.5357		9	0.906694	0.00880823		72.0714	2.92857	1.26625		72.0714	37.1429	7.63902		8.33516	1	0	0		6.33516	1	0	0
5.10034	348.56	48.0432	0.655136	0.0211049	1.40697	0.0268183	1.09057e+06	22.4735						5.10026	0.998357	0.00685084	8.51352	0.998357	0.00685084	8.53147	0.998357	0.00685084	8.53641		9.01	0.909589	0.00888126		86.2857	2.92857	1.00107		86.2857	37.1429	5.37732		8.34035	1	0	0		6.34035	1	0	0
5.20035	348.56	48.0432	0.655131	0.0211045	1.40696	0.0268064	1.09243e+06	22.4735						5.20026	0.998302	0.00685086	8.51378	0.998302	0.00685086	8.53208	0.998302	0.00685087	8.53713		9.02	0.912394	0.00895751		100.5	2.92857	0.808571		100.5	37.1429	3.97215		8.34555	1	0	0		6.34555	1	0	0
5.30035	348.56	48.0432	0.655125	0.0211042	1.40695	0.0267945	1.09429e+06	22.4735						5.30027	0.998247	0.00685088	8.51403	0.998247	0.00685089	8.53269	0.998247	0.00685089	8.53784		9.03	0.915111	0.00903716		114.714	2.92857	0.662445		114.714	37.1429	3.04559		8.35075	1	0	0		6.35075	1	0	0
5.40036	348.56	48.0432	0.65512	0.0211038	1.40693	0.0267826	1.09615e+06	22.4735						5.40027	0.998191	0.0068509	8.51429	0.998191	0.00685091	8.5333	0.998191	0.00685091	8.53855		9.04	0.917746	0.00912037		128.929	2.92857	0.547479		128.929	37.1429	2.3969		8.35595	1	0	0		6.35595	1	0	0
5.50037	348.56	48.0432	0.655115	0.0211035	1.40692	0.0267707	1.09802e+06	22.4735						5.50028	0.998135	0.00685092	8.51455	0.998135	0.00685093	8.53391	0.998135	0.00685093	8.53926		9.05	0.920302	0.00920734		143.143	2.92857	0.454634		143.143	37.1429	1.91822		8.36115	1	0	0		6.36115	1	0	0
5.60037	348.56	48.0432	0.655109	0.0211031	1.40691	0.0267588	1.09988e+06	22.4735						5.60028	0.998077	0.00685095	8.5148	0.998078	0.00685095	8.53453	0.998078	0.00685095	8.53998		9.06	0.922782	0.00929828		157.357	2.92857	0.37833		157.357	37.1429	1.55028		8.36634	1	0	0		6.36634	1	0	0
5.70038	348.56	48.0432	0.655104	0.0211028	1.4069	0.026747	1.10176e+06	22.4735						5.70029	0.99802	0.00685097	8.51506	0.99802	0.00685097	8.53514	0.99802	0.00685097	8.54069		9.07	0.925189	0.00939341		171.571	2.92857	0.314945		171.571	37.1429	1.25932		8.37154	1	0	0		6.37154	1	0	0
5.80039	348.56	48.0432	0.655098	0.0211024	1.40689	0.0267351	1.10363e+06	22.4735						5.80029	0.997961	0.00685099	8.51532	0.997961	0.006851	8.53575	0.997961	0.006851	8.5414		9.08	0.927527	0.00949295		185.786	2.92857	0.261981		185.786	37.1429	1.02506		8.37674	1	0	0		6.37674	1	0	0
5.90039	348.56	48.0432	0.655093	0.0211021	1.40688	0.0267233	1.10551e+06	22.4735						5.9003	0.997902	0.00685101	8.51557	0.997902	0.00685102	8.53636	0.997902	0.00685102	8.54212		9.09	0.929799	0.00959715		200	2.92857	0.217612		200	37.1429	0.834521		8.38194	1	0	0		6.38194	1	0	0
6.0004	348.56	48.0432	0.655088	0.0211017	1.40686	0.0267115	1.10739e+06	22.4735						6.0003	0.997842	0.00685104	8.51583	0.997842	0.00685104	8.53697	0.997843	0.00685104	8.54283		9.1	0.932006	0.00970629		1	3.57143	11.359		1	42.8571	95.2725		8.38714	1	0	0		6.38714	1	0	0
6.10041	348.56	48.0432	0.655082	0.0211014	1.40685	0.0266996	1.10927e+06	22.4735						6.10031	0.997782	0.00685106	8.51608	0.997782	0.00685107	8.53758	0.997782	0.00685107	8.54354		9.11	0.934152	0.00982065		15.2143	3.57143	7.12563		15.2143	42.8571	55.7664		8.39233	1	0	0		6.39233	1	0	0
6.20041	348.56	48.0432	0.655077	0.021101	1.40684	0.0266878	1.11116e+06	22.4735						6.20031	0.997721	0.00685109	8.51634	0.997721	0.00685109	8.53819	0.997721	0.00685109	8.54425		9.12	0.936239	0.00994053		29.4286	3.57143	4.67266		29.4286	42.8571	33.4552		8.39753	1	0	0		6.39753	1	0	0
6.30042	348.56	48.0432	0.655071	0.0211007	1.40683	0.026676	1.11305e+06	22.4735						6.30032	0.997659	0.00685111	8.51659	0.99766	0.00685112	8.5388	0.99766	0.00685112	8.54497		9.13	0.938268	0.0100663		43.6429	3.57143	3.21743		43.6429	42.8571	20.766		8.40273	1	0	0		6.40273	1	0	0
6.40043	348.56	48.0432	0.655066	0.0211003	1.40682	0.0266642	1.11495e+06	22.4735						6.40032	0.997597	0.00685113	8.51685	0.997597	0.00685114	8.53941	0.997597	0.00685114	8.54568		9.14	0.940243	0.0101982		57.8571	3.57143	2.3249		57.8571	42.8571	13.4572		8.40793	1	0	0		6.40793	1	0	0
6.50043	348.56	48.0432	0.655061	0.0211	1.40681	0.0266524	1.11684e+06	22.4735						6.50033	0.997534	0.00685116	8.5171	0.997534	0.00685117	8.54002	0.997534	0.00685117	8.54639		9.15	0.942164	0.0103367		72.0714	3.57143	1.75341		72.0714	42.8571	9.16062		8.41313	1	0	0		6.41313	1	0	0
6.60044	348.56	48.0432	0.655055	0.0210996	1.40679	0.0266406	1.11874e+06	22.4735						6.60033	0.997471	0.00685119	8.51735	0.997471	0.00685119	8.54063	0.997471	0.00685119	8.5471		9.16	0.944035	0.0104823		86.2857	3.57143	1.36864		86.2857	42.8571	6.55769		8.41832	1	0	0		6.41832	1	0	0
6.70045	348.56	48.0432	0.65505	0.0210993	1.40678	0.0266289	1.12065e+06	22.4735						6.70034	0.997406	0.00685121	8.51761	0.997407	0.00685122	8.54124	0.997407	0.00685122	8.54781		9.17	0.945855	0.0106353		100.5	3.57143	1.09566		100.5	42.8571	4.91551		8.42352	1	0	0		6.42352	1	0	0
6.80045	348.56	48.0432	0.655044	0.021099	1.40677	0.0266171	1.12255e+06	22.4735						6.80034	0.997342	0.00685124	8.51786	0.997342	0.00685125	8.54185	0.997342	0.00685125	8.54853		9.18	0.947628	0.0107962		114.714	3.57143	0.892324		114.714	42.8571	3.82703		8.42872	1	0	0		6.42872	1	0	0
6.90046	348.56	48.0432	0.655039	0.0210986	1.40676	0.0266053	1.12446e+06	22.4735						6.90035	0.997276	0.00685126	8.51811	0.997277	0.00685127	8.54246	0.997277	0.00685128	8.54924		9.19	0.949355	0.0109656		128.929	3.57143	0.734629		128.929	42.8571	3.06575		8.43392	1	0	0		6.43392	1	0	0
7.00047	348.56	48.0432	0.655034	0.0210983	1.40675	0.0265936	1.12638e+06	22.4734						7.00035	0.99721	0.00685129	8.51837	0.997211	0.0068513	8.54307	0.997211	0.0068513	8.54995		9.2	0.951037	0.011144		143.143	3.57143	0.608562		143.143	42.8571	2.50501		8.43912	1	0	0		6.43912	1	0	0
7.10047	348.56	48.0432	0.655028	0.0210979	1.40674	0.0265819	1.12829e+06	22.4734						7.10036	0.997144	0.00685132	8.51862	0.997144	0.00685133	8.54368	0.997144	0.00685133	8.55066		9.21	0.952675	0.011332		157.357	3.57143	0.505656		157.357	42.8571	2.07315		8.44431	1	0	0		6.44431	1	0	0
7.20048	348.56	48.0432	0.655023	0.0210976	1.40672	0.0265701	1.13021e+06	22.4734						7.20036	0.997077	0.00685135	8.51887	0.997077	0.00685136	8.54429	0.997077	0.00685136	8.55138		9.22	0.954272	0.0115304		171.571	3.57143	0.420544		171.571	42.8571	1.7289		8.44951	1	0	0		6.44951	1	0	0
7.30049	348.56	48.0432	0.655018	0.0210972	1.40671	0.0265584	1.13214e+06	22.4734						7.30037	0.997009	0.00685137	8.51912	0.997009	0.00685139	8.5449	0.997009	0.00685139	8.55209		9.23	0.955828	0.0117399		185.786	3.57143	0.349621		185.786	42.8571	1.44774		8.45471	1	0	0		6.45471	1	0	0
7.40049	348.56	48.0432	0.655012	0.0210969	1.4067	0.0265467	1.13406e+06	22.4734						7.40037	0.99694	0.0068514	8.51937	0.996941	0.00685141	8.54551	0.996941	0.00685142	8.5528		9.24	0.957345	0.0119613		200	3.57143	0.290307		200	42.8571	1.21443		8.45991	1	0	0		6.45991	1	0	0
7.5005	348.56	48.0432	0.655007	0.0210965	1.40669	0.026535	1.13599e+06	22.4734						7.50038	0.996871	0.00685143	8.51962	0.996872	0.00685144	8.54611	0.996872	0.00685145	8.55351		9.25	0.958824	0.0121955		1	4.21429	16.1761		1	48.5714	95.5197		8.4651	1	0	0		6.4651	1	0	0
7.60051	348.56	48.0432	0.655002	0.0210962	1.40668	0.0265233	1.13793e+06	22.4734						7.60038	0.996802	0.00685146	8.51987	0.996802	0.00685147	8.54672	0.996802	0.00685148	8.55422		9.26	0.960266	0.0124435		15.2143	4.21429	9.96205		15.2143	48.5714	57.9538		8.4703	1	0	0		6.4703	1	0	0
7.70051	348.56	48.0432	0.654996	0.0210958	1.40667	0.0265116	1.13986e+06	22.4734						7.70039	0.996731	0.00685149	8.52012	0.996732	0.0068515	8.54733	0.996732	0.00685151	8.55494		9.27	0.961672	0.0127064		29.4286	4.21429	6.4009		29.4286	48.5714	35.9391		8.4755	1	0	0		6.4755	1	0	0
7.80052	348.56	48.0432	0.654991	0.0210955	1.40665	0.0264999	1.1418e+06	22.4734						7.80039	0.99666	0.00685152	8.52037	0.996661	0.00685153	8.54794	0.996661	0.00685154	8.55565		9.28	0.963043	0.0129855		43.6429	4.21429	4.31763		43.6429	48.5714	22.9628		8.4807	1	0	0		6.4807	1	0	0
7.90053	348.56	48.0432	0.654986	0.0210951	1.40664	0.0264883	1.14374e+06	22.4734						7.9004	0.996589	0.00685155	8.52062	0.99659	0.00685156	8.54855	0.99659	0.00685157	8.55636		9.29	0.96438	0.0132822		57.8571	4.21429	3.06162		57.8571	48.5714	15.2362		8.4859	1	0	0		6.4859	1	0	0
8.00053	348.56	48.0432	0.65498	0.0210948	1.40663	0.0264766	1.14569e+06	22.4734						8.0004	0.996517	0.00685158	8.52087	0.996517	0.0068516	8.54915	0.996518	0.0068516	8.55707		9.3	0.965685	0.0135979		72.0714	4.21429	2.27311		72.0714	48.5714	10.5607		8.49109	1	0	0		6.49109	1	0	0
8.10054	348.56	48.0432	0.654975	0.0210945	1.40662	0.0264649	1.14764e+06	22.4734						8.10041	0.996444	0.00685161	8.52112	0.996445	0.00685163	8.54976	0.996445	0.00685163	8.55778		9.31	0.966958	0.0139345		86.2857	4.21429	1.75316		86.2857	48.5714	7.66345		8.49629	1	0	0		6.49629	1	0	0
8.20055	348.56	48.0432	0.65497	0.0210941	1.40661	0.0264533	1.14959e+06	22.4734						8.20041	0.996371	0.00685164	8.52137	0.996372	0.00685166	8.55037	0.996372	0.00685166	8.55849		9.32	0.9682	0.0142939		100.5	4.21429	1.39152		100.5	48.5714	5.80859		8.50149	1	0	0		6.50149	1	0	0
8.30055	348.56	48.0432	0.654964	0.0210938	1.4066	0.0264417	1.15155e+06	22.4734						8.30042	0.996297	0.00685168	8.52162	0.996298	0.00685169	8.55097	0.996298	0.0068517	8.55921		9.33	0.969412	0.0146784		114.714	4.21429	1.12673		114.714	48.5714	4.57127		8.50669	1	0	0		6.50669	1	0	0
8.40056	348.56	48.0432	0.654959	0.0210934	1.40659	0.02643	1.15351e+06	22.4734						8.40042	0.996223	0.00685171	8.52187	0.996223	0.00685172	8.55158	0.996224	0.00685173	8.55992		9.34	0.970595	0.0150906		128.929	4.21429	0.924109		128.929	48.5714	3.7061		8.51189	1	0	0		6.51189	1	0	0
8.50057	348.56	48.0432	0.654954	0.0210931	1.40657	0.0264184	1.15547e+06	22.4734						8.50043	0.996148	0.00685174	8.52212	0.996148	0.00685176	8.55219	0.996149	0.00685176	8.56063		9.35	0.971749	0.0155335		143.143	4.21429	0.763683		143.143	48.5714	3.07098		8.51708	1	0	0		6.51708	1	0	0
8.60057	348.56	48.0432	0.654948	0.0210927	1.40656	0.0264068	1.15744e+06	22.4734						8.60043	0.996072	0.00685177	8.52237	0.996073	0.00685179	8.55279	0.996073	0.0068518	8.56134		9.36	0.972876	0.0160106		157.357	4.21429	0.633589		157.357	48.5714	2.58319		8.52228	1	0	0		6.52228	1	0	0
8.70058	348.56	48.0432	0.654943	0.0210924	1.40655	0.0263952	1.15941e+06	22.4734						8.70044	0.995996	0.00685181	8.52261	0.995997	0.00685182	8.5534	0.995997	0.00685183	8.56205		9.37	0.973976	0.016526		171.571	4.21429	0.526452		171.571	48.5714	2.19408		8.52748	1	0	0		6.52748	1	0	0
8.80059	348.56	48.0432	0.654938	0.021092	1.40654	0.0263836	1.16138e+06	22.4734						8.80044	0.995919	0.00685184	8.52286	0.99592	0.00685186	8.55401	0.99592	0.00685186	8.56276		9.38	0.975051	0.0170846		185.786	4.21429	0.437417		185.786	48.5714	1.87451		8.53268	1	0	0		6.53268	1	0	0
8.90059	348.56	48.0432	0.654933	0.0210917	1.40653	0.026372	1.16336e+06	22.4734						8.90045	0.995842	0.00685187	8.52311	0.995842	0.00685189	8.55461	0.995843	0.0068519	8.56347		9.39	0.976099	0.0176923		200	4.21429	0.363081		200	48.5714	1.60659		8.53788	1	0	0		6.53788	1	0	0
9.0006	348.56	48.0432	0.654927	0.0210914	1.40652	0.0263604	1.16533e+06	22.4734						9.00045	0.995764	0.00685191	8.52336	0.995765	0.00685193	8.55522	0.995765	0.00685193	8.56419		9.4	0.977124	0.018356		1	4.85714	21.7841		1	54.2857	95.7153		8.54307	1	0	0		6.54307	1	0	0
9.10061	348.56	48.0432	0.654922	0.021091	1.4065	0.0263489	1.16732e+06	22.4734						9.10046	0.995685	0.00685194	8.5236	0.995686	0.00685196	8.55582	0.995686	0.00685197	8.5649		9.41	0.978124	0.0190846		15.2143	4.85714	13.2205		15.2143	54.2857	59.743		8.54827	1	0	0		6.54827	1	0	0
9.20061	348.56	48.0432	0.654917	0.0210907	1.40649	0.0263373	1.1693e+06	22.4734						9.20046	0.995606	0.00685197	8.52385	0.995607	0.006852	8.55643	0.995607	0.006852	8.56561		9.42	0.979101	0.0198889		29.4286	4.85714	8.35316		29.4286	54.2857	38.0373		8.55347	1	0	0		6.55347	1	0	0
9.30062	348.56	48.0432	0.654911	0.0210903	1.40648	0.0263258	1.17129e+06	22.4734						9.30047	0.995526	0.00685201	8.52409	0.995527	0.00685203	8.55703	0.995527	0.00685204	8.56632		9.43	0.980055	0.0207829		43.6429	4.85714	5.53617		43.6429	54.2857	24.8753		8.55867	1	0	0		6.55867	1	0	0
9.40063	348.56	48.0432	0.654906	0.02109	1.40647	0.0263142	1.17329e+06	22.4734						9.40047	0.995446	0.00685204	8.52434	0.995447	0.00685207	8.55764	0.995447	0.00685208	8.56703		9.44	0.980988	0.0217848		57.8571	4.85714	3.86056		57.8571	54.2857	16.8269		8.56387	1	0	0		6.56387	1	0	0
9.50063	348.56	48.0432	0.654901	0.0210897	1.40646	0.0263027	1.17528e+06	22.4734						9.50048	0.995365	0.00685208	8.52459	0.995366	0.00685211	8.55824	0.995366	0.00685211	8.56774		9.45	0.981898	0.0229189		72.0714	4.85714	2.82535		72.0714	54.2857	11.8401		8.56906	1	0	0		6.56906	1	0	0
9.60064	348.56	48.0432	0.654896	0.0210893	1.40645	0.0262912	1.17728e+06	22.4734						9.60048	0.995283	0.00685212	8.52483	0.995284	0.00685214	8.55885	0.995285	0.00685215	8.56845		9.46	0.982788	0.0242192		86.2857	4.85714	2.15462		86.2857	54.2857	8.68988		8.57426	1	0	0		6.57426	1	0	0
9.70065	348.56	48.0432	0.65489	0.021089	1.40644	0.0262796	1.17929e+06	22.4734						9.70049	0.995201	0.00685215	8.52508	0.995202	0.00685218	8.55945	0.995203	0.00685219	8.56916		9.47	0.983657	0.0257348		100.5	4.85714	1.69617		100.5	54.2857	6.64568		8.57946	1	0	0		6.57946	1	0	0
9.80065	348.56	48.0432	0.654885	0.0210886	1.40642	0.0262681	1.18129e+06	22.4734						9.80049	0.995118	0.00685219	8.52532	0.99512	0.00685222	8.56005	0.99512	0.00685223	8.56987		9.48	0.984507	0.0275406		114.714	4.85714	1.36567		114.714	54.2857	5.27256		8.58466	1	0	0		6.58466	1	0	0
9.90066	348.56	48.0432	0.65488	0.0210883	1.40641	0.0262566	1.1833e+06	22.4734						9.9005	0.995035	0.00685223	8.52557	0.995037	0.00685226	8.56066	0.995037	0.00685226	8.57059		9.49	0.985337	0.0297602		128.929	4.85714	1.11592		128.929	54.2857	4.31151		8.58986	1	0	0		6.58986	1	0	0
10.0007	348.56	48.0432	0.654875	0.0210879	1.4064	0.0262451	1.18532e+06	22.4734						10.0005	0.994951	0.00685226	8.52581	0.994953	0.00685229	8.56126	0.994953	0.0068523	8.5713		9.5	0.986149	0.0326188		143.143	4.85714	0.919995		143.143	54.2857	3.60818		8.59505	1	0	0		6.59505	1	0	0
10.1007	348.56	48.0432	0.654869	0.0210876	1.40639	0.0262337	1.18733e+06	22.4734						10.1005	0.994867	0.0068523	8.52605	0.994868	0.00685233	8.56187	0.994869	0.00685234	8.57201		9.51	0.986942	0.0365942		157.357	4.85714	0.76213		157.357	54.2857	3.07032		8.60025	1	0	0		6.60025	1	0	0
10.2007	348.56	48.0432	0.654864	0.0210873	1.40638	0.0262222	1.18935e+06	22.4734						10.2005	0.994782	0.00685234	8.5263	0.994783	0.00685237	8.56247	0.994784	0.00685238	8.57272		9.52	0.987717	0.0430001		171.571	4.85714	0.632669		171.571	54.2857	2.64246		8.60545	1	0	0		6.60545	1	0	0
10.3007	348.56	48.0432	0.654859	0.0210869	1.40637	0.0262107	1.19138e+06	22.4734						10.3005	0.994696	0.00685238	8.52654	0.994698	0.00685241	8.56307	0.994698	0.00685242	8.57343		9.53	0.988475	0.0581991		185.786	4.85714	0.525369		185.786	54.2857	2.29095		8.61065	1	0	0		6.61065	1	0	0
10.4007	348.56	48.0432	0.654854	0.0210866	1.40636	0.0261993	1.1934e+06	22.4734						10.4005	0.99461	0.00685241	8.52678	0.994612	0.00685245	8.56367	0.994612	0.00685246	8.57414		9.54	0.989215	0.648788		200	4.85714	0.435934		200	54.2857	1.99499		8.61585	1	0	0		6.61585	1	0	0
10.5007	348.56	48.0432	0.654848	0.0210862	1.40634	0.0261878	1.19543e+06	22.4734						10.5005	0.994523	0.00685245	8.52703	0.994525	0.00685249	8.56428	0.994525	0.0068525	8.57485		9.55	0.98994	0.974182		1	5.5	28.1831		1	60	95.8739		8.62104	1	0	0		6.62104	1	0	0
10.6007	348.56	48.0432	0.654843	0.0210859	1.40633	0.0261764	1.19747e+06	22.4734						10.6005	0.994436	0.00685249	8.52727	0.994438	0.00685253	8.56488	0.994438	0.00685254	8.57556		9.56	0.990648	0.986564		15.2143	5.5	16.9009		15.2143	60	61.2329		8.62624	1	0	0		6.62624	1	0	0
10.7007	348.56	48.0432	0.654838	0.0210856	1.40632	0.0261649	1.19951e+06	22.4734						10.7005	0.994348	0.00685253	8.52751	0.99435	0.00685257	8.56548	0.99435	0.00685258	8.57627		9.57	0.99134	0.98964		29.4286	5.5	10.5295		29.4286	60	39.8301		8.63144	1	0	0		6.63144	1	0	0
10.8007	348.56	48.0432	0.654833	0.0210852	1.40631	0.0261535	1.20155e+06	22.4734						10.8005	0.994259	0.00685257	8.52775	0.994261	0.00685261	8.56608	0.994262	0.00685262	8.57698		9.58	0.992017	0.991137		43.6429	5.5	6.87305		43.6429	60	26.5497		8.63664	1	0	0		6.63664	1	0	0
10.9007	348.56	48.0432	0.654827	0.0210849	1.4063	0.0261421	1.20359e+06	22.4734						10.9005	0.99417	0.00685261	8.52799	0.994172	0.00685265	8.56669	0.994173	0.00685266	8.57769		9.59	0.992679	0.99216		57.8571	5.5	4.72169		57.8571	60	18.2503		8.64184	1	0	0		6.64184	1	0	0
11.0007	348.56	48.0432	0.654822	0.0210846	1.40629	0.0261307	1.20564e+06	22.4734						11.0006	0.99408	0.00685265	8.52824	0.994083	0.00685269	8.56729	0.994083	0.00685271	8.5784		9.6	0.993327	0.992992		72.0714	5.5	3.41013		72.0714	60	13.006		8.64703	1	0	0		6.64703	1	0	0
11.1007	348.56	48.0432	0.654817	0.0210842	1.40628	0.0261193	1.20769e+06	22.4734						11.1006	0.99399	0.00685269	8.52848	0.993992	0.00685274	8.56789	0.993993	0.00685275	8.57911		9.61	0.99396	0.993729		86.2857	5.5	2.57302		86.2857	60	9.63806		8.65223	1	0	0		6.65223	1	0	0
11.2007	348.56	48.0432	0.654812	0.0210839	1.40627	0.0261079	1.20975e+06	22.4734						11.2006	0.993899	0.00685273	8.52872	0.993901	0.00685278	8.56849	0.993902	0.00685279	8.57982		9.62	0.994579	0.994413		100.5	5.5	2.0096		100.5	60	7.4259		8.65743	1	0	0		6.65743	1	0	0
11.3008	348.56	48.0432	0.654807	0.0210835	1.40625	0.0260965	1.2118e+06	22.4734						11.3006	0.993808	0.00685277	8.52896	0.99381	0.00685282	8.56909	0.993811	0.00685283	8.58053		9.63	0.995185	0.99506		114.714	5.5	1.60915		114.714	60	5.92943		8.66263	1	0	0		6.66263	1	0	0
11.4008	348.56	48.0432	0.654801	0.0210832	1.40624	0.0260852	1.21387e+06	22.4734						11.4006	0.993716	0.00685281	8.5292	0.993718	0.00685286	8.56969	0.993719	0.00685288	8.58124		9.64	0.995778	0.995681		128.929	5.5	1.31005		128.929	60	4.88006		8.66783	1	0	0		6.66783	1	0	0
11.5008	348.56	48.0432	0.654796	0.0210829	1.40623	0.0260738	1.21593e+06	22.4734						11.5006	0.993623	0.00685286	8.52944	0.993626	0.00685291	8.57029	0.993626	0.00685292	8.58195		9.65	0.996358	0.996281		143.143	5.5	1.0775		143.143	60	4.1138		8.67302	1	0	0		6.67302	1	0	0
11.6008	348.56	48.0431	0.654791	0.0210825	1.40622	0.0260624	1.218e+06	22.4734						11.6006	0.99353	0.0068529	8.52968	0.993533	0.00685295	8.5709	0.993533	0.00685296	8.58266		9.66	0.996925	0.996863		157.357	5.5	0.891279		157.357	60	3.53038		8.67822	1	0	0		6.67822	1	0	0
11.7008	348.56	48.0431	0.654786	0.0210822	1.40621	0.0260511	1.22007e+06	22.4734						11.7006	0.993436	0.00685294	8.52992	0.993439	0.00685299	8.5715	0.99344	0.00685301	8.58337		9.67	0.99748	0.997429		171.571	5.5	0.739194		171.571	60	3.06829		8.68342	1	0	0		6.68342	1	0	0
11.8008	348.56	48.0431	0.654781	0.0210819	1.4062	0.0260398	1.22215e+06	22.4734						11.8006	0.993342	0.00685298	8.53016	0.993345	0.00685304	8.5721	0.993345	0.00685305	8.58408		9.68	0.998023	0.99798		185.786	5.5	0.613478		185.786	60	2.68957		8.68862	1	0	0		6.68862	1	0	0
11.9008	348.56	48.0431	0.654775	0.0210815	1.40619	0.0260284	1.22423e+06	22.4734						11.9006	0.993247	0.00685303	8.53039	0.99325	0.00685308	8.5727	0.99325	0.0068531	8.58479		9.69	0.998554	0.998518		200	5.5	0.508866		200	60	2.37057		8.69382	1	0	0		6.69382	1	0	0
12.0008	348.56	48.0431	0.65477	0.0210812	1.40618	0.0260171	1.22631e+06	22.4733						12.0006	0.993151	0.00685307	8.53063	0.993154	0.00685313	8.5733	0.993155	0.00685314	8.5855		9.7	0.999074	0.999043		1	6.14286	35.3731		1	65.7143	96.0052		8.69901	1	0	0		6.69901	1	0	0
12.1008	348.56	48.0431	0.654765	0.0210808	1.40616	0.0260058	1.2284e+06	22.4733						12.1006	0.993055	0.00685311	8.53087	0.993058	0.00685317	8.5739	0.993059	0.00685319	8.58621		9.71	0.999583	0.999556		15.2143	6.14286	21.0034		15.2143	65.7143	62.4926		8.70421	1	0	0		6.70421	1	0	0
12.2008	348.56	48.0431	0.65476	0.0210805	1.40615	0.0259945	1.23049e+06	22.4733						12.2006	0.992959	0.00685316	8.53111	0.992962	0.00685322	8.5745	0.992962	0.00685323	8.58692		9.72	1.00008	1.00006		29.4286	6.14286	12.9298		29.4286	65.7143	41.3781		8.70941	1	0	0		6.70941	1	0	0
12.3008	348.56	48.0431	0.654755	0.0210802	1.40614	0.0259832	1.23258e+06	22.4733						12.3006	0.992861	0.0068532	8.53135	0.992864	0.00685326	8.57509	0.992865	0.00685328	8.58763		9.73	1.00057	1.00055		43.6429	6.14286	8.32826		43.6429	65.7143	28.0246		8.71461	1	0	0		6.71461	1	0	0
12.4008	348.56	48.0431	0.65475	0.0210798	1.40613	0.0259719	1.23468e+06	22.4733						12.4006	0.992763	0.00685324	8.53158	0.992767	0.00685331	8.57569	0.992768	0.00685333	8.58834		9.74	1.00104	1.00103		57.8571	6.14286	5.64502		57.8571	65.7143	19.5269		8.71981	1	0	0		6.71981	1	0	0
12.5008	348.56	48.0431	0.654744	0.0210795	1.40612	0.0259606	1.23678e+06	22.4733						12.5006	0.992665	0.00685329	8.53182	0.992668	0.00685335	8.57629	0.992669	0.00685337	8.58905		9.75	1.00151	1.00149		72.0714	6.14286	4.02744		72.0714	65.7143	14.0679		8.725	1	0	0		6.725	1	0	0
12.6008	348.56	48.0431	0.654739	0.0210792	1.40611	0.0259494	1.23889e+06	22.4733						12.6006	0.992566	0.00685333	8.53206	0.992569	0.0068534	8.57689	0.99257	0.00685342	8.58976		9.76	1.00197	1.00195		86.2857	6.14286	3.00836		86.2857	65.7143	10.5121		8.7302	1	0	0		6.7302	1	0	0
12.7008	348.56	48.0431	0.654734	0.0210788	1.4061	0.0259381	1.24099e+06	22.4733						12.7006	0.992466	0.00685338	8.5323	0.99247	0.00685345	8.57749	0.992471	0.00685347	8.59047		9.77	1.00242	1.0024		100.5	6.14286	2.33181		100.5	65.7143	8.15094		8.7354	1	0	0		6.7354	1	0	0
12.8009	348.56	48.0431	0.654729	0.0210785	1.40609	0.0259268	1.2431e+06	22.4733						12.8006	0.992366	0.00685342	8.53253	0.99237	0.0068535	8.57809	0.992371	0.00685352	8.59118		9.78	1.00285	1.00284		114.714	6.14286	1.85715		114.714	65.7143	6.54271		8.7406	1	0	0		6.7406	1	0	0
12.9009	348.56	48.0431	0.654724	0.0210782	1.40607	0.0259156	1.24522e+06	22.4733						12.9006	0.992265	0.00685347	8.53277	0.992269	0.00685354	8.57869	0.99227	0.00685356	8.59189		9.79	1.00328	1.00327		128.929	6.14286	1.50652		128.929	65.7143	5.41211		8.7458	1	0	0		6.7458	1	0	0
13.0009	348.56	48.0431	0.654719	0.0210778	1.40606	0.0259044	1.24734e+06	22.4733						13.0007	0.992164	0.00685352	8.533	0.992168	0.00685359	8.57928	0.992169	0.00685361	8.5926		9.8	1.0037	1.00369		143.143	6.14286	1.2362		143.143	65.7143	4.58763		8.75099	1	0	0		6.75099	1	0	0
13.1009	348.56	48.0431	0.654714	0.0210775	1.40605	0.0258931	1.24946e+06	22.4733						13.1007	0.992062	0.00685356	8.53324	0.992066	0.00685364	8.57988	0.992067	0.00685366	8.59331		9.81	1.00411	1.0041		157.357	6.14286	1.02104		157.357	65.7143	3.96233		8.75619	1	0	0		6.75619	1	0	0
13.2009	348.56	48.0431	0.654708	0.0210772	1.40604	0.0258819	1.25159e+06	22.4733						13.2007	0.991959	0.00685361	8.53347	0.991964	0.00685369	8.58048	0.991965	0.00685371	8.59402		9.82	1.00451	1.00451		171.571	6.14286	0.846028		171.571	65.7143	3.46942		8.76139	1	0	0		6.76139	1	0	0
13.3009	348.56	48.0431	0.654703	0.0210768	1.40603	0.0258707	1.25372e+06	22.4733						13.3007	0.991856	0.00685366	8.53371	0.991861	0.00685374	8.58108	0.991862	0.00685376	8.59473		9.83	1.00491	1.0049		185.786	6.14286	0.701743		185.786	65.7143	3.06701		8.76659	1	0	0		6.76659	1	0	0
13.4009	348.56	48.0431	0.654698	0.0210765	1.40602	0.0258595	1.25585e+06	22.4733						13.4007	0.991753	0.0068537	8.53394	0.991757	0.00685379	8.58167	0.991758	0.00685381	8.59544		9.84	1.00529	1.00529		200	6.14286	0.581877		200	65.7143	2.72867		8.77178	1	0	0		6.77178	1	0	0
13.5009	348.56	48.0431	0.654693	0.0210762	1.40601	0.0258483	1.25799e+06	22.4733						13.5007	0.991648	0.00685375	8.53418	0.991653	0.00685383	8.58227	0.991654	0.00685386	8.59615		9.85	1.00567	1.00566		1	6.78571	43.354		1	71.4286	96.1156		8.77698	1	0	0		6.77698	1	0	0
13.6009	348.56	48.0431	0.654688	0.0210758	1.406	0.0258371	1.26013e+06	22.4733						13.6007	0.991543	0.0068538	8.53441	0.991548	0.00685388	8.58287	0.99155	0.00685391	8.59686		9.86	1.00604	1.00603		15.2143	6.78571	25.5278		15.2143	71.4286	63.5713		8.78218	1	0	0		6.78218	1	0	0
13.7009	348.56	48.0431	0.654683	0.0210755	1.40599	0.0258259	1.26227e+06	22.4733						13.7007	0.991438	0.00685385	8.53465	0.991443	0.00685393	8.58347	0.991444	0.00685396	8.59757		9.87	1.0064	1.0064		29.4286	6.78571	15.5541		29.4286	71.4286	42.7272		8.78738	1	0	0		6.78738	1	0	0
13.8009	348.56	48.0431	0.654678	0.0210752	1.40597	0.0258148	1.26442e+06	22.4733						13.8007	0.991332	0.00685389	8.53488	0.991337	0.00685398	8.58406	0.991338	0.00685401	8.59827		9.88	1.00676	1.00675		43.6429	6.78571	9.90181		43.6429	71.4286	29.3315		8.79258	1	0	0		6.79258	1	0	0
13.9009	348.56	48.0431	0.654673	0.0210748	1.40596	0.0258036	1.26657e+06	22.4733						13.9007	0.991225	0.00685394	8.53511	0.99123	0.00685404	8.58466	0.991232	0.00685406	8.59898		9.89	1.0071	1.0071		57.8571	6.78571	6.63056		57.8571	71.4286	20.6756		8.79777	1	0	0		6.79777	1	0	0
14.0009	348.56	48.0431	0.654668	0.0210745	1.40595	0.0257925	1.26873e+06	22.4733						14.0007	0.991118	0.00685399	8.53535	0.991123	0.00685409	8.58525	0.991125	0.00685411	8.59969		9.9	1.00744	1.00744		72.0714	6.78571	4.6773		72.0714	71.4286	15.036		8.80297	1	0	0		6.80297	1	0	0
14.1009	348.56	48.0431	0.654662	0.0210742	1.40594	0.0257813	1.27088e+06	22.4733						14.1007	0.99101	0.00685404	8.53558	0.991016	0.00685414	8.58585	0.991017	0.00685417	8.6004		9.91	1.00777	1.00777		86.2857	6.78571	3.46064		86.2857	71.4286	11.3173		8.80817	1	0	0		6.80817	1	0	0
14.2009	348.56	48.0431	0.654657	0.0210739	1.40593	0.0257702	1.27305e+06	22.4733						14.2007	0.990902	0.00685409	8.53581	0.990908	0.00685419	8.58645	0.990909	0.00685422	8.60111		9.92	1.0081	1.0081		100.5	6.78571	2.66281		100.5	71.4286	8.82384		8.81337	1	0	0		6.81337	1	0	0
14.301	348.56	48.0431	0.654652	0.0210735	1.40592	0.0257591	1.27521e+06	22.4733						14.3007	0.990793	0.00685414	8.53604	0.990799	0.00685424	8.58704	0.9908	0.00685427	8.60182		9.93	1.00842	1.00842		114.714	6.78571	2.10969		114.714	71.4286	7.1144		8.81857	1	0	0		6.81857	1	0	0
14.401	348.56	48.0431	0.654647	0.0210732	1.40591	0.025748	1.27738e+06	22.4733						14.4007	0.990683	0.00685419	8.53628	0.990689	0.00685429	8.58764	0.990691	0.00685432	8.60253		9.94	1.00873	1.00873		128.929	6.78571	1.70531		128.929	71.4286	5.90916		8.82376	1	0	0		6.82376	1	0	0
14.501	348.56	48.0431	0.654642	0.0210729	1.4059	0.0257368	1.27956e+06	22.4733						14.5007	0.990573	0.00685424	8.53651	0.990579	0.00685434	8.58823	0.990581	0.00685438	8.60324		9.95	1.00904	1.00904		143.143	6.78571	1.39608		143.143	71.4286	5.03075		8.82896	1	0	0		6.82896	1	0	0
14.601	348.56	48.0431	0.654637	0.0210725	1.40589	0.0257258	1.28173e+06	22.4733						14.6007	0.990462	0.00685429	8.53674	0.990469	0.0068544	8.58883	0.990471	0.00685443	8.60395		9.96	1.00934	1.00934		157.357	6.78571	1.1514		157.357	71.4286	4.36672		8.83416	1	0	0		6.83416	1	0	0
14.701	348.56	48.0431	0.654632	0.0210722	1.40588	0.0257147	1.28391e+06	22.4733						14.7007	0.990351	0.00685434	8.53697	0.990358	0.00685445	8.58942	0.990359	0.00685448	8.60465		9.97	1.00963	1.00963		171.571	6.78571	0.953172		171.571	71.4286	3.84567		8.83936	1	0	0		6.83936	1	0	0
14.801	348.56	48.0431	0.654627	0.0210719	1.40586	0.0257036	1.2861e+06	22.4733						14.8007	0.990239	0.00685439	8.5372	0.990246	0.0068545	8.59001	0.990248	0.00685454	8.60536		9.98	1.00992	1.00992		185.786	6.78571	0.790164		185.786	71.4286	3.42221		8.84456	1	0	0		6.84456	1	0	0
14.901	348.56	48.0431	0.654622	0.0210716	1.40585	0.0256925	1.28829e+06	22.4733						14.9007	0.990127	0.00685444	8.53743	0.990134	0.00685456	8.59061	0.990135	0.00685459	8.60607		9.99	1.0102	1.0102		200	6.78571	0.654967		200	71.4286	3.06731		8.84975	1	0	0		6.84975	1	0	0
15.001	348.56	48.0431	0.654617	0.0210712	1.40584	0.0256814	1.29048e+06	22.4733						15.0008	0.990014	0.00685449	8.53766	0.990021	0.00685461	8.5912	0.990023	0.00685465	8.60678		10	1.01048	1.01047		1	7.42857	52.1258		1	77.1429	96.2097		8.85495	1	0	0		6.85495	1	0	0
15.101	348.56	48.0431	0.654612	0.0210709	1.40583	0.0256704	1.29268e+06	22.4733						15.1008	0.9899	0.00685454	8.53789	0.989907	0.00685467	8.5918	0.989909	0.0068547	8.60749		10.01	1.01075	1.01075		15.2143	7.42857	30.4743		15.2143	77.1429	64.5053		8.86015	1	0	0		6.86015	1	0	0
15.201	348.56	48.0431	0.654607	0.0210706	1.40582	0.0256593	1.29488e+06	22.4733						15.2008	0.989786	0.0068546	8.53812	0.989793	0.00685472	8.59239	0.989795	0.00685476	8.6082		10.02	1.01101	1.01101		29.4286	7.42857	18.4025		29.4286	77.1429	43.9127		8.86535	1	0	0		6.86535	1	0	0
15.301	348.56	48.0431	0.654602	0.0210702	1.40581	0.0256483	1.29708e+06	22.4733						15.3008	0.989671	0.00685465	8.53835	0.989678	0.00685478	8.59298	0.989681	0.00685481	8.6089		10.03	1.01127	1.01127		43.6429	7.42857	11.5937		43.6429	77.1429	30.4964		8.87055	1	0	0		6.87055	1	0	0
15.401	348.56	48.0431	0.654596	0.0210699	1.4058	0.0256373	1.29929e+06	22.4732						15.4008	0.989555	0.0068547	8.53858	0.989563	0.00685483	8.59358	0.989565	0.00685487	8.60961		10.04	1.01153	1.01152		57.8571	7.42857	7.6783		57.8571	77.1429	21.7128		8.87574	1	0	0		6.87574	1	0	0
15.501	348.56	48.0431	0.654591	0.0210696	1.40579	0.0256262	1.3015e+06	22.4732						15.5008	0.989439	0.00685475	8.53881	0.989447	0.00685489	8.59417	0.98945	0.00685492	8.61032		10.05	1.01178	1.01177		72.0714	7.42857	5.35969		72.0714	77.1429	15.9202		8.88094	1	0	0		6.88094	1	0	0
15.601	348.56	48.0431	0.654586	0.0210693	1.40578	0.0256152	1.30371e+06	22.4732						15.6008	0.989323	0.00685481	8.53904	0.989331	0.00685494	8.59476	0.989333	0.00685498	8.61103		10.06	1.01202	1.01202		86.2857	7.42857	3.92987		86.2857	77.1429	12.0595		8.88614	1	0	0		6.88614	1	0	0
15.701	348.56	48.0431	0.654581	0.0210689	1.40577	0.0256042	1.30593e+06	22.4732						15.7008	0.989205	0.00685486	8.53927	0.989214	0.006855	8.59536	0.989216	0.00685504	8.61174		10.07	1.01226	1.01226		100.5	7.42857	3.00258		100.5	77.1429	9.44823		8.89134	1	0	0		6.89134	1	0	0
15.8011	348.56	48.0431	0.654576	0.0210686	1.40575	0.0255932	1.30815e+06	22.4732						15.8008	0.989087	0.00685491	8.5395	0.989096	0.00685505	8.59595	0.989099	0.00685509	8.61245		10.08	1.01249	1.01249		114.714	7.42857	2.36676		114.714	77.1429	7.64709		8.89654	1	0	0		6.89654	1	0	0
15.9011	348.56	48.0431	0.654571	0.0210683	1.40574	0.0255822	1.31038e+06	22.4732						15.9008	0.988969	0.00685497	8.53972	0.988978	0.00685511	8.59654	0.988981	0.00685515	8.61315		10.09	1.01272	1.01272		128.929	7.42857	1.90644		128.929	77.1429	6.37327		8.90173	1	0	0		6.90173	1	0	0
16.0011	348.56	48.0431	0.654566	0.021068	1.40573	0.0255713	1.31261e+06	22.4732						16.0008	0.98885	0.00685502	8.53995	0.988859	0.00685517	8.59713	0.988862	0.00685521	8.61386		10.1	1.01295	1.01294		143.143	7.42857	1.55716		143.143	77.1429	5.44487		8.90693	1	0	0		6.90693	1	0	0
16.1011	348.56	48.0431	0.654561	0.0210676	1.40572	0.0255603	1.31484e+06	22.4732						16.1008	0.98873	0.00685507	8.54018	0.98874	0.00685522	8.59773	0.988743	0.00685527	8.61457		10.11	1.01317	1.01316		157.357	7.42857	1.28237		157.357	77.1429	4.74485		8.91213	1	0	0		6.91213	1	0	0
16.2011	348.56	48.0431	0.654556	0.0210673	1.40571	0.0255493	1.31708e+06	22.4732						16.2008	0.98861	0.00685513	8.54041	0.98862	0.00685528	8.59832	0.988623	0.00685533	8.61528		10.12	1.01338	1.01338		171.571	7.42857	1.06062		171.571	77.1429	4.19789		8.91733	1	0	0		6.91733	1	0	0
16.3011	348.56	48.0431	0.654551	0.021067	1.4057	0.0255384	1.31932e+06	22.4732						16.3008	0.988489	0.00685518	8.54063	0.988499	0.00685534	8.59891	0.988502	0.00685538	8.61599		10.13	1.01359	1.01359		185.786	7.42857	0.878742		185.786	77.1429	3.75542		8.92253	1	0	0		6.92253	1	0	0
16.4011	348.56	48.0431	0.654546	0.0210666	1.40569	0.0255274	1.32156e+06	22.4732						16.4008	0.988368	0.00685524	8.54086	0.988378	0.0068554	8.5995	0.988381	0.00685544	8.61669		10.14	1.0138	1.0138		200	7.42857	0.728135		200	77.1429	3.38605		8.92772	1	0	0		6.92772	1	0	0
16.5011	348.56	48.0431	0.654541	0.0210663	1.40568	0.0255165	1.32381e+06	22.4732						16.5008	0.988246	0.00685529	8.54109	0.988257	0.00685546	8.60009	0.98826	0.0068555	8.6174		10.15	1.014	1.014		1	8.07143	61.6886		1	82.8571	96.291		8.93292	1	0	0		6.93292	1	0	0
16.6011	348.56	48.0431	0.654536	0.021066	1.40567	0.0255056	1.32606e+06	22.4732						16.6008	0.988124	0.00685535	8.54131	0.988134	0.00685551	8.60068	0.988137	0.00685556	8.61811		10.16	1.0142	1.0142		15.2143	8.07143	35.8427		15.2143	82.8571	65.3217		8.93812	1	0	0		6.93812	1	0	0
16.7011	348.56	48.043	0.654531	0.0210657	1.40566	0.0254947	1.32832e+06	22.4732						16.7008	0.988	0.0068554	8.54154	0.988011	0.00685557	8.60127	0.988015	0.00685562	8.61882		10.17	1.0144	1.01439		29.4286	8.07143	21.4749		29.4286	82.8571	44.9623		8.94332	1	0	0		6.94332	1	0	0
16.8011	348.56	48.043	0.654526	0.0210654	1.40565	0.0254837	1.33058e+06	22.4732						16.8008	0.987877	0.00685546	8.54176	0.987888	0.00685563	8.60186	0.987891	0.00685568	8.61952		10.18	1.01459	1.01458		43.6429	8.07143	13.4039		43.6429	82.8571	31.5403		8.94852	1	0	0		6.94852	1	0	0
16.9011	348.56	48.043	0.654521	0.021065	1.40564	0.0254728	1.33285e+06	22.4732						16.9008	0.987752	0.00685552	8.54199	0.987764	0.00685569	8.60245	0.987767	0.00685574	8.62023		10.19	1.01477	1.01477		57.8571	8.07143	8.78824		57.8571	82.8571	22.6529		8.95371	1	0	0		6.95371	1	0	0
17.0011	348.56	48.043	0.654516	0.0210647	1.40562	0.0254619	1.33511e+06	22.4732						17.0009	0.987627	0.00685557	8.54222	0.987639	0.00685575	8.60304	0.987643	0.0068558	8.62094		10.2	1.01496	1.01495		72.0714	8.07143	6.07462		72.0714	82.8571	16.7296		8.95891	1	0	0		6.95891	1	0	0
17.1011	348.56	48.043	0.654511	0.0210644	1.40561	0.0254511	1.33738e+06	22.4732						17.1009	0.987502	0.00685563	8.54244	0.987514	0.00685581	8.60363	0.987517	0.00685587	8.62165		10.21	1.01513	1.01513		86.2857	8.07143	4.41603		86.2857	82.8571	12.7444		8.96411	1	0	0		6.96411	1	0	0
17.2011	348.56	48.043	0.654506	0.0210641	1.4056	0.0254402	1.33966e+06	22.4732						17.2009	0.987376	0.00685569	8.54266	0.987388	0.00685587	8.60422	0.987392	0.00685593	8.62235		10.22	1.01531	1.01531		100.5	8.07143	3.35113		100.5	82.8571	10.0279		8.96931	1	0	0		6.96931	1	0	0
17.3012	348.56	48.043	0.654501	0.0210637	1.40559	0.0254293	1.34194e+06	22.4732						17.3009	0.987249	0.00685574	8.54289	0.987262	0.00685593	8.60481	0.987265	0.00685599	8.62306		10.23	1.01548	1.01548		114.714	8.07143	2.62836		114.714	82.8571	8.14354		8.97451	1	0	0		6.97451	1	0	0
17.4012	348.56	48.043	0.654496	0.0210634	1.40558	0.0254185	1.34422e+06	22.4732						17.4009	0.987122	0.0068558	8.54311	0.987135	0.00685599	8.6054	0.987138	0.00685605	8.62377		10.24	1.01565	1.01565		128.929	8.07143	2.10989		128.929	82.8571	6.8067		8.9797	1	0	0		6.9797	1	0	0
17.5012	348.56	48.043	0.654491	0.0210631	1.40557	0.0254076	1.34651e+06	22.4732						17.5009	0.986994	0.00685586	8.54334	0.987007	0.00685605	8.60599	0.987011	0.00685611	8.62448		10.25	1.01582	1.01581		143.143	8.07143	1.71944		143.143	82.8571	5.83192		8.9849	1	0	0		6.9849	1	0	0
17.6012	348.56	48.043	0.654486	0.0210628	1.40556	0.0253968	1.3488e+06	22.4732						17.6009	0.986865	0.00685592	8.54356	0.986879	0.00685612	8.60658	0.986883	0.00685618	8.62518		10.26	1.01598	1.01598		157.357	8.07143	1.41395		157.357	82.8571	5.0984		8.9901	1	0	0		6.9901	1	0	0
17.7012	348.56	48.043	0.654481	0.0210624	1.40555	0.0253859	1.3511e+06	22.4732						17.7009	0.986736	0.00685597	8.54378	0.98675	0.00685618	8.60717	0.986754	0.00685624	8.62589		10.27	1.01614	1.01613		171.571	8.07143	1.16838		171.571	82.8571	4.5274		8.9953	1	0	0		6.9953	1	0	0
17.8012	348.56	48.043	0.654476	0.0210621	1.40554	0.0253751	1.3534e+06	22.4732						17.8009	0.986606	0.00685603	8.54401	0.986621	0.00685624	8.60776	0.986625	0.0068563	8.6266		10.28	1.01629	1.01629		185.786	8.07143	0.967476		185.786	82.8571	4.06755		9.0005	1	0	0		7.0005	1	0	0
17.9012	348.56	48.043	0.654471	0.0210618	1.40553	0.0253643	1.3557e+06	22.4732						17.9009	0.986476	0.00685609	8.54423	0.986491	0.0068563	8.60834	0.986495	0.00685636	8.6273		10.29	1.01644	1.01644		200	8.07143	0.801383		200	82.8571	3.6853		9.00569	1	0	0		7.00569	1	0	0
18.0012	348.56	48.043	0.654467	0.0210615	1.40552	0.0253535	1.35801e+06	22.4732						18.0009	0.986345	0.00685615	8.54445	0.98636	0.00685637	8.60893	0.986365	0.00685643	8.62801		10.3	1.01659	1.01659		1	8.71429	72.0424		1	88.5714	96.3618		9.01089	1	0	0		7.01089	1	0	0
18.1012	348.56	48.043	0.654462	0.0210612	1.40551	0.0253427	1.36032e+06	22.4732						18.1009	0.986214	0.00685621	8.54467	0.986229	0.00685643	8.60952	0.986234	0.00685649	8.62872		10.31	1.01674	1.01674		15.2143	8.71429	41.6332		15.2143	88.5714	66.0414		9.01609	1	0	0		7.01609	1	0	0
18.2012	348.56	48.043	0.654457	0.0210608	1.4055	0.0253319	1.36263e+06	22.4732						18.2009	0.986081	0.00685627	8.5449	0.986097	0.00685649	8.61011	0.986102	0.00685656	8.62943		10.32	1.01688	1.01688		29.4286	8.71429	24.7714		29.4286	88.5714	45.8979		9.02129	1	0	0		7.02129	1	0	0
18.3012	348.56	48.043	0.654452	0.0210605	1.40548	0.0253211	1.36495e+06	22.4731						18.3009	0.985949	0.00685633	8.54512	0.985965	0.00685655	8.6107	0.98597	0.00685662	8.63013		10.33	1.01702	1.01702		43.6429	8.71429	15.3325		43.6429	88.5714	32.4807		9.02649	1	0	0		7.02649	1	0	0
18.4012	348.56	48.043	0.654447	0.0210602	1.40547	0.0253103	1.36727e+06	22.4731						18.4009	0.985815	0.00685639	8.54534	0.985832	0.00685662	8.61128	0.985837	0.00685669	8.63084		10.34	1.01716	1.01716		57.8571	8.71429	9.96039		57.8571	88.5714	23.5081		9.03168	1	0	0		7.03168	1	0	0
18.5012	348.56	48.043	0.654442	0.0210599	1.40546	0.0252996	1.3696e+06	22.4731						18.5009	0.985681	0.00685645	8.54556	0.985698	0.00685668	8.61187	0.985703	0.00685675	8.63155		10.35	1.01729	1.01729		72.0714	8.71429	6.82209		72.0714	88.5714	17.4722		9.03688	1	0	0		7.03688	1	0	0
18.6012	348.56	48.043	0.654437	0.0210596	1.40545	0.0252888	1.37193e+06	22.4731						18.6009	0.985547	0.00685651	8.54578	0.985564	0.00685675	8.61246	0.985569	0.00685682	8.63225		10.36	1.01742	1.01742		86.2857	8.71429	4.91914		86.2857	88.5714	13.3774		9.04208	1	0	0		7.04208	1	0	0
18.7012	348.56	48.043	0.654432	0.0210592	1.40544	0.0252781	1.37426e+06	22.4731						18.7009	0.985412	0.00685657	8.546	0.98543	0.00685681	8.61304	0.985435	0.00685688	8.63296		10.37	1.01755	1.01755		100.5	8.71429	3.70847		100.5	88.5714	10.5666		9.04728	1	0	0		7.04728	1	0	0
18.8013	348.56	48.043	0.654427	0.0210589	1.40543	0.0252673	1.3766e+06	22.4731						18.8009	0.985276	0.00685663	8.54622	0.985294	0.00685688	8.61363	0.9853	0.00685695	8.63367		10.38	1.01768	1.01768		114.714	8.71429	2.89449		114.714	88.5714	8.60657		9.05247	1	0	0		7.05247	1	0	0
18.9013	348.56	48.043	0.654422	0.0210586	1.40542	0.0252566	1.37894e+06	22.4731						18.9009	0.98514	0.00685669	8.54644	0.985158	0.00685694	8.61422	0.985164	0.00685702	8.63437		10.39	1.0178	1.0178		128.929	8.71429	2.31567		128.929	88.5714	7.21173		9.05767	1	0	0		7.05767	1	0	0
19.0013	348.56	48.043	0.654417	0.0210583	1.40541	0.0252459	1.38129e+06	22.4731						19.001	0.985003	0.00685675	8.54666	0.985022	0.00685701	8.6148	0.985027	0.00685708	8.63508		10.4	1.01792	1.01792		143.143	8.71429	1.8829		143.143	88.5714	6.1939		9.06287	1	0	0		7.06287	1	0	0
19.1013	348.56	48.043	0.654412	0.021058	1.4054	0.0252352	1.38364e+06	22.4731						19.101	0.984865	0.00685681	8.54688	0.984885	0.00685707	8.61539	0.984891	0.00685715	8.63579		10.41	1.01804	1.01804		157.357	8.71429	1.54614		157.357	88.5714	5.42911		9.06807	1	0	0		7.06807	1	0	0
19.2013	348.56	48.043	0.654407	0.0210577	1.40539	0.0252245	1.38599e+06	22.4731						19.201	0.984727	0.00685687	8.5471	0.984747	0.00685714	8.61597	0.984753	0.00685722	8.63649		10.42	1.01816	1.01816		171.571	8.71429	1.27645		171.571	88.5714	4.8357		9.07327	1	0	0		7.07327	1	0	0
19.3013	348.56	48.043	0.654403	0.0210573	1.40538	0.0252138	1.38835e+06	22.4731						19.301	0.984589	0.00685693	8.54732	0.984609	0.00685721	8.61656	0.984615	0.00685729	8.6372		10.43	1.01827	1.01827		185.786	8.71429	1.05637		185.786	88.5714	4.35983		9.07846	1	0	0		7.07846	1	0	0
19.4013	348.56	48.043	0.654398	0.021057	1.40537	0.0252031	1.39072e+06	22.4731						19.401	0.984449	0.006857	8.54754	0.98447	0.00685727	8.61714	0.984476	0.00685735	8.6379		10.44	1.01838	1.01838		200	8.71429	0.874709		200	88.5714	3.96597		9.08366	1	0	0		7.08366	1	0	0
19.5013	348.56	48.043	0.654393	0.0210567	1.40536	0.0251924	1.39308e+06	22.4731						19.501	0.984309	0.00685706	8.54776	0.984331	0.00685734	8.61773	0.984337	0.00685742	8.63861		10.45	1.01849	1.01849		1	9.35714	83.187		1	94.2857	96.4241		9.08886	1	0	0		7.08886	1	0	0
19.6013	348.56	48.043	0.654388	0.0210564	1.40535	0.0251817	1.39545e+06	22.4731						19.601	0.984169	0.00685712	8.54797	0.984191	0.00685741	8.61831	0.984197	0.00685749	8.63932		10.46	1.0186	1.0186		15.2143	9.35714	47.8457		15.2143	94.2857	66.6806		9.09406	1	0	0		7.09406	1	0	0
19.7013	348.56	48.043	0.654383	0.0210561	1.40534	0.0251711	1.39783e+06	22.4731						19.701	0.984028	0.00685718	8.54819	0.98405	0.00685747	8.6189	0.984056	0.00685756	8.64002		10.47	1.01871	1.0187		29.4286	9.35714	28.2918		29.4286	94.2857	46.7368		9.09926	1	0	0		7.09926	1	0	0
19.8013	348.56	48.043	0.654378	0.0210557	1.40533	0.0251604	1.4002e+06	22.4731						19.801	0.983886	0.00685725	8.54841	0.983909	0.00685754	8.61948	0.983915	0.00685763	8.64073		10.48	1.01881	1.01881		43.6429	9.35714	17.3794		43.6429	94.2857	33.3318		9.10445	1	0	0		7.10445	1	0	0
19.9013	348.56	48.043	0.654373	0.0210554	1.40531	0.0251498	1.40259e+06	22.4731						19.901	0.983744	0.00685731	8.54863	0.983767	0.00685761	8.62007	0.983774	0.0068577	8.64144		10.49	1.01891	1.01891		57.8571	9.35714	11.1947		57.8571	94.2857	24.2888		9.10965	1	0	0		7.10965	1	0	0
20.0013	348.56	48.043	0.654368	0.0210551	1.4053	0.0251391	1.40497e+06	22.4731						20.001	0.983601	0.00685737	8.54884	0.983624	0.00685768	8.62065	0.983631	0.00685777	8.64214						72.0714	9.35714	7.6021		72.0714	94.2857	18.1554		9.11485	1	0	0		7.11485	1	0	0
20.1013	348.56	48.043	0.654363	0.0210548	1.40529	0.0251285	1.40736e+06	22.4731						20.101	0.983457	0.00685744	8.54906	0.983481	0.00685775	8.62123	0.983488	0.00685784	8.64285						86.2857	9.35714	5.43919		86.2857	94.2857	13.9635		9.12005	1	0	0		7.12005	1	0	0
20.2013	348.56	48.043	0.654359	0.0210545	1.40528	0.0251179	1.40976e+06	22.4731						20.201	0.983313	0.0068575	8.54928	0.983338	0.00685781	8.62182	0.983345	0.00685791	8.64355						100.5	9.35714	4.07459		100.5	94.2857	11.0678		9.12525	1	0	0		7.12525	1	0	0
20.3014	348.56	48.043	0.654354	0.0210542	1.40527	0.0251073	1.41216e+06	22.4731						20.301	0.983168	0.00685757	8.54949	0.983193	0.00685788	8.6224	0.983201	0.00685798	8.64426						114.714	9.35714	3.16515		114.714	94.2857	9.03887		9.13044	1	0	0		7.13044	1	0	0
20.4014	348.56	48.043	0.654349	0.0210539	1.40526	0.0250967	1.41456e+06	22.4731						20.401	0.983023	0.00685763	8.54971	0.983049	0.00685795	8.62298	0.983056	0.00685805	8.64496						128.929	9.35714	2.52378		128.929	94.2857	7.5906		9.13564	1	0	0		7.13564	1	0	0
20.5014	348.56	48.043	0.654344	0.0210535	1.40525	0.0250861	1.41697e+06	22.4731						20.501	0.982877	0.00685769	8.54993	0.982903	0.00685802	8.62357	0.982911	0.00685812	8.64567						143.143	9.35714	2.04756		143.143	94.2857	6.53275		9.14084	1	0	0		7.14084	1	0	0
20.6014	348.56	48.043	0.654339	0.0210532	1.40524	0.0250755	1.41938e+06	22.4731						20.601	0.98273	0.00685776	8.55014	0.982757	0.00685809	8.62415	0.982765	0.00685819	8.64638						157.357	9.35714	1.67894		157.357	94.2857	5.73875		9.14604	1	0	0		7.14604	1	0	0
20.7014	348.56	48.043	0.654334	0.0210529	1.40523	0.0250649	1.42179e+06	22.4731						20.701	0.982583	0.00685782	8.55036	0.982611	0.00685816	8.62473	0.982619	0.00685826	8.64708						171.571	9.35714	1.38483		171.571	94.2857	5.12438		9.15124	1	0	0		7.15124	1	0	0
20.8014	348.56	48.043	0.654329	0.0210526	1.40522	0.0250544	1.42421e+06	22.473						20.801	0.982435	0.00685789	8.55057	0.982463	0.00685823	8.62532	0.982472	0.00685834	8.64779						185.786	9.35714	1.14541		185.786	94.2857	4.63362		9.15643	1	0	0		7.15643	1	0	0
20.9014	348.56	48.043	0.654325	0.0210523	1.40521	0.0250438	1.42664e+06	22.473						20.901	0.982287	0.00685795	8.55079	0.982316	0.0068583	8.6259	0.982324	0.00685841	8.64849						200	9.35714	0.948114		200	94.2857	4.22915		9.16163	1	0	0		7.16163	1	0	0
21.0014	348.56	48.043	0.65432	0.021052	1.4052	0.0250333	1.42906e+06	22.473						21.0011	0.982138	0.00685802	8.551	0.982167	0.00685838	8.62648	0.982176	0.00685848	8.6492						1	10	95.1227		1	100	96.4793		9.16683	1	0	0		7.16683	1	0	0
21.1014	348.56	48.043	0.654315	0.0210517	1.40519	0.0250227	1.4315e+06	22.473						21.1011	0.981989	0.00685809	8.55122	0.982018	0.00685845	8.62706	0.982027	0.00685856	8.6499						15.2143	10	54.4801		15.2143	100	67.2521		9.17203	1	0	0		7.17203	1	0	0
21.2014	348.56	48.043	0.65431	0.0210513	1.40518	0.0250122	1.43393e+06	22.473						21.2011	0.981838	0.00685815	8.55143	0.981869	0.00685852	8.62764	0.981878	0.00685863	8.65061						29.4286	10	32.0363		29.4286	100	47.4932		9.17723	1	0	0		7.17723	1	0	0
21.3014	348.56	48.043	0.654305	0.021051	1.40517	0.0250017	1.43637e+06	22.473						21.3011	0.981688	0.00685822	8.55164	0.981719	0.00685859	8.62822	0.981728	0.0068587	8.65131						43.6429	10	19.5446		43.6429	100	34.1055		9.18242	1	0	0		7.18242	1	0	0
21.4014	348.56	48.043	0.654301	0.0210507	1.40516	0.0249911	1.43882e+06	22.473						21.4011	0.981536	0.00685829	8.55186	0.981568	0.00685866	8.6288	0.981577	0.00685878	8.65202						57.8571	10	12.4913		57.8571	100	25.0039		9.18762	1	0	0		7.18762	1	0	0
21.5014	348.56	48.0429	0.654296	0.0210504	1.40515	0.0249806	1.44126e+06	22.473						21.5011	0.981384	0.00685835	8.55207	0.981416	0.00685874	8.62939	0.981426	0.00685885	8.65272						72.0714	10	8.41465		72.0714	100	18.7855		9.19282	1	0	0		7.19282	1	0	0
21.6014	348.56	48.0429	0.654291	0.0210501	1.40514	0.0249701	1.44372e+06	22.473						21.6011	0.981232	0.00685842	8.55228	0.981264	0.00685881	8.62997	0.981274	0.00685893	8.65343						86.2857	10	5.97619		86.2857	100	14.5072		9.19802	1	0	0		7.19802	1	0	0
21.7014	348.56	48.0429	0.654286	0.0210498	1.40513	0.0249597	1.44617e+06	22.473						21.7011	0.981078	0.00685849	8.5525	0.981112	0.00685888	8.63055	0.981122	0.006859	8.65413						100.5	10	4.44948		100.5	100	11.5349		9.20322	1	0	0		7.20322	1	0	0
21.8015	348.56	48.0429	0.654281	0.0210495	1.40512	0.0249492	1.44863e+06	22.473						21.8011	0.980924	0.00685855	8.55271	0.980959	0.00685895	8.63113	0.980969	0.00685908	8.65484						114.714	10	3.44034		114.714	100	9.44297		9.20841	1	0	0		7.20841	1	0	0
21.9015	348.56	48.0429	0.654276	0.0210492	1.40511	0.0249387	1.4511e+06	22.473						21.9011	0.98077	0.00685862	8.55292	0.980805	0.00685903	8.63171	0.980815	0.00685915	8.65554						128.929	10	2.73421		128.929	100	7.9454		9.21361	1	0	0		7.21361	1	0	0
22.0015	348.56	48.0429	0.654272	0.0210488	1.40509	0.0249282	1.45357e+06	22.473						22.0011	0.980615	0.00685869	8.55313	0.980651	0.0068591	8.63229	0.980661	0.00685923	8.65625						143.143	10	2.2134		143.143	100	6.85032		9.21881	1	0	0		7.21881	1	0	0
22.1015	348.56	48.0429	0.654267	0.0210485	1.40508	0.0249178	1.45604e+06	22.473						22.1011	0.980459	0.00685876	8.55334	0.980496	0.00685918	8.63287	0.980506	0.0068593	8.65695						157.357	10	1.81234		157.357	100	6.02897		9.22401	1	0	0		7.22401	1	0	0
22.2015	348.56	48.0429	0.654262	0.0210482	1.40507	0.0249073	1.45852e+06	22.473						22.2011	0.980303	0.00685883	8.55356	0.98034	0.00685925	8.63344	0.980351	0.00685938	8.65766						171.571	10	1.49352		171.571	100	5.39495		9.22921	1	0	0		7.22921	1	0	0
22.3015	348.56	48.0429	0.654257	0.0210479	1.40506	0.0248969	1.461e+06	22.473						22.3011	0.980146	0.00685889	8.55377	0.980184	0.00685932	8.63402	0.980195	0.00685946	8.65836						185.786	10	1.23462		185.786	100	4.89028		9.2344	1	0	0		7.2344	1	0	0
22.4015	348.56	48.0429	0.654253	0.0210476	1.40505	0.0248865	1.46349e+06	22.473						22.4011	0.979989	0.00685896	8.55398	0.980027	0.0068594	8.6346	0.980039	0.00685953	8.65907						200	10	1.0216		200	100	4.47604		9.2396	1	0	0		7.2396	1	0	0
22.5015	348.56	48.0429	0.654248	0.0210473	1.40504	0.0248761	1.46598e+06	22.473						22.5011	0.979831	0.00685903	8.55419	0.97987	0.00685947	8.63518	0.979882	0.00685961	8.65977														9.2448	1	0	0		7.2448	1	0	0
22.6015	348.56	48.0429	0.654243	0.021047	1.40503	0.0248656	1.46847e+06	22.473						22.6011	0.979672	0.0068591	8.5544	0.979712	0.00685955	8.63576	0.979724	0.00685969	8.66048														9.25	1	0	0		7.25	1	0	0
22.7015	348.56	48.0429	0.654238	0.0210467	1.40502	0.0248552	1.47097e+06	22.473						22.7011	0.979513	0.00685917	8.55461	0.979553	0.00685963	8.63634	0.979566	0.00685976	8.66118														9.2552	1	0	0		7.2552	1	0	0
22.8015	348.56	48.0429	0.654233	0.0210464	1.40501	0.0248448	1.47347e+06	22.473						22.8011	0.979353	0.00685924	8.55482	0.979394	0.0068597	8.63692	0.979407	0.00685984	8.66189														9.26039	1	0	0		7.26039	1	0	0
22.9015	348.56	48.0429	0.654229	0.0210461	1.405	0.0248345	1.47598e+06	22.473						22.9011	0.979192	0.00685931	8.55503	0.979235	0.00685978	8.63749	0.979247	0.00685992	8.66259														9.26559	1	0	0		7.26559	1	0	0
23.0015	348.56	48.0429	0.654224	0.0210458	1.40499	0.0248241	1.47849e+06	22.473						23.0012	0.979031	0.00685938	8.55524	0.979074	0.00685985	8.63807	0.979087	0.00686	8.6633														9.27079	1	0	0		7.27079	1	0	0
23.1015	348.56	48.0429	0.654219	0.0210454	1.40498	0.0248137	1.48101e+06	22.4729						23.1012	0.978869	0.00685945	8.55545	0.978913	0.00685993	8.63865	0.978927	0.00686008	8.664														9.27599	1	0	0		7.27599	1	0	0
23.2015	348.56	48.0429	0.654214	0.0210451	1.40497	0.0248034	1.48353e+06	22.4729						23.2012	0.978707	0.00685952	8.55566	0.978752	0.00686001	8.63923	0.978765	0.00686016	8.6647														9.28119	1	0	0		7.28119	1	0	0
23.3016	348.56	48.0429	0.65421	0.0210448	1.40496	0.024793	1.48605e+06	22.4729						23.3012	0.978544	0.00685959	8.55587	0.97859	0.00686009	8.6398	0.978603	0.00686024	8.66541														9.28638	1	0	0		7.28638	1	0	0
23.4016	348.56	48.0429	0.654205	0.0210445	1.40495	0.0247827	1.48858e+06	22.4729						23.4012	0.97838	0.00685966	8.55607	0.978427	0.00686016	8.64038	0.978441	0.00686032	8.66611														9.29158	1	0	0		7.29158	1	0	0
23.5016	348.56	48.0429	0.6542	0.0210442	1.40494	0.0247723	1.49111e+06	22.4729						23.5012	0.978216	0.00685973	8.55628	0.978264	0.00686024	8.64096	0.978278	0.0068604	8.66682														9.29678	1	0	0		7.29678	1	0	0
23.6016	348.56	48.0429	0.654195	0.0210439	1.40493	0.024762	1.49365e+06	22.4729						23.6012	0.978052	0.0068598	8.55649	0.9781	0.00686032	8.64153	0.978114	0.00686048	8.66752														9.30198	1	0	0		7.30198	1	0	0
23.7016	348.56	48.0429	0.654191	0.0210436	1.40492	0.0247517	1.49619e+06	22.4729						23.7012	0.977886	0.00685987	8.5567	0.977935	0.0068604	8.64211	0.97795	0.00686056	8.66822														9.30718	1	0	0		7.30718	1	0	0
23.8016	348.56	48.0429	0.654186	0.0210433	1.40491	0.0247414	1.49874e+06	22.4729						23.8012	0.97772	0.00685995	8.5569	0.97777	0.00686048	8.64269	0.977785	0.00686064	8.66893														9.31237	1	0	0		7.31237	1	0	0
23.9016	348.56	48.0429	0.654181	0.021043	1.4049	0.0247311	1.50129e+06	22.4729						23.9012	0.977554	0.00686002	8.55711	0.977605	0.00686056	8.64326	0.97762	0.00686072	8.66963														9.31757	1	0	0		7.31757	1	0	0
24.0016	348.56	48.0429	0.654177	0.0210427	1.40489	0.0247208	1.50384e+06	22.4729						24.0012	0.977386	0.00686009	8.55732	0.977438	0.00686064	8.64384	0.977454	0.0068608	8.67034														9.32277	1	0	0		7.32277	1	0	0
24.1016	348.56	48.0429	0.654172	0.0210424	1.40488	0.0247105	1.5064e+06	22.4729						24.1012	0.977219	0.00686016	8.55753	0.977272	0.00686072	8.64441	0.977287	0.00686089	8.67104														9.32797	1	0	0		7.32797	1	0	0
24.2016	348.56	48.0429	0.654167	0.0210421	1.40487	0.0247002	1.50896e+06	22.4729						24.2012	0.97705	0.00686023	8.55773	0.977104	0.0068608	8.64499	0.97712	0.00686097	8.67174														9.33317	1	0	0		7.33317	1	0	0
24.3016	348.56	48.0429	0.654162	0.0210418	1.40486	0.02469	1.51153e+06	22.4729						24.3012	0.976881	0.00686031	8.55794	0.976936	0.00686088	8.64556	0.976953	0.00686105	8.67245														9.33836	1	0	0		7.33836	1	0	0
24.4016	348.56	48.0429	0.654158	0.0210415	1.40485	0.0246797	1.5141e+06	22.4729						24.4012	0.976711	0.00686038	8.55814	0.976767	0.00686096	8.64614	0.976784	0.00686113	8.67315														9.34356	1	0	0		7.34356	1	0	0
24.5016	348.56	48.0429	0.654153	0.0210412	1.40484	0.0246695	1.51668e+06	22.4729						24.5012	0.976541	0.00686045	8.55835	0.976598	0.00686104	8.64671	0.976615	0.00686122	8.67385														9.34876	1	0	0		7.34876	1	0	0
24.6016	348.56	48.0429	0.654148	0.0210409	1.40483	0.0246592	1.51926e+06	22.4729						24.6012	0.97637	0.00686053	8.55855	0.976428	0.00686112	8.64728	0.976446	0.0068613	8.67456														9.35396	1	0	0		7.35396	1	0	0
24.7016	348.56	48.0429	0.654144	0.0210405	1.40482	0.024649	1.52184e+06	22.4729						24.7012	0.976199	0.0068606	8.55876	0.976258	0.0068612	8.64786	0.976276	0.00686138	8.67526														9.35915	1	0	0		7.35915	1	0	0
24.8017	348.56	48.0429	0.654139	0.0210402	1.40481	0.0246388	1.52443e+06	22.4729						24.8012	0.976027	0.00686067	8.55896	0.976087	0.00686128	8.64843	0.976105	0.00686147	8.67596														9.36435	1	0	0		7.36435	1	0	0
24.9017	348.56	48.0429	0.654134	0.0210399	1.4048	0.0246286	1.52703e+06	22.4729						24.9012	0.975854	0.00686075	8.55917	0.975915	0.00686136	8.64901	0.975934	0.00686155	8.67667														9.36955	1	0	0		7.36955	1	0	0
25.0017	348.56	48.0429	0.65413	0.0210396	1.40479	0.0246184	1.52963e+06	22.4729						25.0013	0.975681	0.00686082	8.55937	0.975743	0.00686144	8.64958	0.975762	0.00686164	8.67737														9.37475	1	0	0		7.37475	1	0	0
25.1017	348.56	48.0429	0.654125	0.0210393	1.40478	0.0246082	1.53223e+06	22.4729						25.1013	0.975507	0.0068609	8.55958	0.97557	0.00686153	8.65015	0.975589	0.00686172	8.67807														9.37995	1	0	0		7.37995	1	0	0
25.2017	348.56	48.0429	0.65412	0.021039	1.40477	0.024598	1.53484e+06	22.4729						25.2013	0.975332	0.00686097	8.55978	0.975397	0.00686161	8.65073	0.975416	0.00686181	8.67878														9.38514	1	0	0		7.38514	1	0	0
25.3017	348.56	48.0429	0.654116	0.0210387	1.40476	0.0245878	1.53745e+06	22.4728						25.3013	0.975157	0.00686105	8.55998	0.975223	0.00686169	8.6513	0.975243	0.00686189	8.67948														9.39034	1	0	0		7.39034	1	0	0
25.4017	348.56	48.0429	0.654111	0.0210384	1.40475	0.0245777	1.54006e+06	22.4728						25.4013	0.974981	0.00686112	8.56019	0.975048	0.00686177	8.65187	0.975068	0.00686198	8.68018														9.39554	1	0	0		7.39554	1	0	0
25.5017	348.56	48.0429	0.654106	0.0210381	1.40474	0.0245675	1.54268e+06	22.4728						25.5013	0.974805	0.0068612	8.56039	0.974873	0.00686186	8.65244	0.974894	0.00686206	8.68089														9.40074	1	0	0		7.40074	1	0	0
25.6017	348.56	48.0429	0.654102	0.0210378	1.40473	0.0245573	1.54531e+06	22.4728						25.6013	0.974628	0.00686127	8.56059	0.974697	0.00686194	8.65301	0.974718	0.00686215	8.68159														9.40594	1	0	0		7.40594	1	0	0
25.7017	348.56	48.0429	0.654097	0.0210375	1.40472	0.0245472	1.54794e+06	22.4728						25.7013	0.97445	0.00686135	8.5608	0.974521	0.00686203	8.65359	0.974542	0.00686224	8.68229														9.41113	1	0	0		7.41113	1	0	0
25.8017	348.56	48.0429	0.654092	0.0210372	1.40471	0.0245371	1.55057e+06	22.4728						25.8013	0.974272	0.00686142	8.561	0.974344	0.00686211	8.65416	0.974366	0.00686232	8.68299														9.41633	1	0	0		7.41633	1	0	0
25.9017	348.56	48.0429	0.654088	0.0210369	1.4047	0.0245269	1.55321e+06	22.4728						25.9013	0.974093	0.0068615	8.5612	0.974166	0.00686219	8.65473	0.974188	0.00686241	8.6837														9.42153	1	0	0		7.42153	1	0	0
26.0017	348.56	48.0429	0.654083	0.0210366	1.40469	0.0245168	1.55585e+06	22.4728						26.0013	0.973914	0.00686157	8.5614	0.973988	0.00686228	8.6553	0.974011	0.0068625	8.6844														9.42673	1	0	0		7.42673	1	0	0
26.1017	348.56	48.0429	0.654078	0.0210363	1.40468	0.0245067	1.5585e+06	22.4728						26.1013	0.973734	0.00686165	8.5616	0.973809	0.00686236	8.65587	0.973832	0.00686259	8.6851														9.43193	1	0	0		7.43193	1	0	0
26.2017	348.56	48.0429	0.654074	0.021036	1.40467	0.0244966	1.56115e+06	22.4728						26.2013	0.973553	0.00686173	8.56181	0.97363	0.00686245	8.65644	0.973653	0.00686267	8.68581														9.43712	1	0	0		7.43712	1	0	0
26.3018	348.56	48.0429	0.654069	0.0210357	1.40466	0.0244865	1.56381e+06	22.4728						26.3013	0.973372	0.0068618	8.56201	0.97345	0.00686254	8.65701	0.973474	0.00686276	8.68651														9.44232	1	0	0		7.44232	1	0	0
26.4018	348.56	48.0428	0.654065	0.0210354	1.40465	0.0244764	1.56647e+06	22.4728						26.4013	0.97319	0.00686188	8.56221	0.97327	0.00686262	8.65758	0.973294	0.00686285	8.68721														9.44752	1	0	0		7.44752	1	0	0
26.5018	348.56	48.0428	0.65406	0.0210351	1.40464	0.0244664	1.56913e+06	22.4728						26.5013	0.973008	0.00686196	8.56241	0.973089	0.00686271	8.65815	0.973113	0.00686294	8.68791														9.45272	1	0	0		7.45272	1	0	0
26.6018	348.56	48.0428	0.654055	0.0210348	1.40463	0.0244563	1.5718e+06	22.4728						26.6013	0.972825	0.00686203	8.56261	0.972907	0.00686279	8.65872	0.972932	0.00686303	8.68862														9.45792	1	0	0		7.45792	1	0	0
26.7018	348.56	48.0428	0.654051	0.0210345	1.40462	0.0244463	1.57448e+06	22.4728						26.7013	0.972641	0.00686211	8.56281	0.972725	0.00686288	8.65929	0.97275	0.00686312	8.68932														9.46311	1	0	0		7.46311	1	0	0
26.8018	348.56	48.0428	0.654046	0.0210342	1.40461	0.0244362	1.57716e+06	22.4728						26.8013	0.972457	0.00686219	8.56301	0.972542	0.00686297	8.65986	0.972568	0.00686321	8.69002														9.46831	1	0	0		7.46831	1	0	0
26.9018	348.56	48.0428	0.654042	0.0210339	1.4046	0.0244262	1.57984e+06	22.4728						26.9013	0.972272	0.00686227	8.56321	0.972358	0.00686305	8.66043	0.972384	0.0068633	8.69072														9.47351	1	0	0		7.47351	1	0	0
27.0018	348.56	48.0428	0.654037	0.0210336	1.40459	0.0244161	1.58253e+06	22.4728						27.0014	0.972086	0.00686235	8.56341	0.972174	0.00686314	8.661	0.972201	0.00686339	8.69142														9.47871	1	0	0		7.47871	1	0	0
27.1018	348.56	48.0428	0.654032	0.0210333	1.40458	0.0244061	1.58522e+06	22.4728						27.1014	0.9719	0.00686242	8.56361	0.97199	0.00686323	8.66157	0.972017	0.00686348	8.69213														9.48391	1	0	0		7.48391	1	0	0
27.2018	348.56	48.0428	0.654028	0.021033	1.40457	0.0243961	1.58792e+06	22.4728						27.2014	0.971714	0.0068625	8.56381	0.971804	0.00686332	8.66214	0.971832	0.00686357	8.69283														9.4891	1	0	0		7.4891	1	0	0
27.3018	348.56	48.0428	0.654023	0.0210327	1.40456	0.0243861	1.59062e+06	22.4727						27.3014	0.971526	0.00686258	8.564	0.971619	0.00686341	8.6627	0.971647	0.00686366	8.69353														9.4943	1	0	0		7.4943	1	0	0
27.4018	348.56	48.0428	0.654019	0.0210324	1.40455	0.0243761	1.59333e+06	22.4727						27.4014	0.971338	0.00686266	8.5642	0.971432	0.00686349	8.66327	0.971461	0.00686376	8.69423														9.4995	1	0	0		7.4995	1	0	0
27.5018	348.56	48.0428	0.654014	0.0210321	1.40454	0.0243661	1.59604e+06	22.4727						27.5014	0.97115	0.00686274	8.5644	0.971245	0.00686358	8.66384	0.971274	0.00686385	8.69493														9.5047	1	0	0		7.5047	1	0	0
27.6018	348.56	48.0428	0.654009	0.0210318	1.40453	0.0243562	1.59876e+06	22.4727						27.6014	0.970961	0.00686282	8.5646	0.971058	0.00686367	8.66441	0.971087	0.00686394	8.69564														9.5099	1	0	0		7.5099	1	0	0
27.7018	348.56	48.0428	0.654005	0.0210315	1.40452	0.0243462	1.60148e+06	22.4727						27.7014	0.970771	0.0068629	8.5648	0.970869	0.00686376	8.66498	0.970899	0.00686403	8.69634														9.51509	1	0	0		7.51509	1	0	0
27.8019	348.56	48.0428	0.654	0.0210312	1.40451	0.0243362	1.6042e+06	22.4727						27.8014	0.970581	0.00686298	8.56499	0.970681	0.00686385	8.66554	0.970711	0.00686413	8.69704														9.52029	1	0	0		7.52029	1	0	0
27.9019	348.56	48.0428	0.653996	0.021031	1.4045	0.0243263	1.60693e+06	22.4727						27.9014	0.97039	0.00686306	8.56519	0.970491	0.00686394	8.66611	0.970522	0.00686422	8.69774														9.52549	1	0	0		7.52549	1	0	0
28.0019	348.56	48.0428	0.653991	0.0210307	1.40449	0.0243163	1.60966e+06	22.4727						28.0014	0.970198	0.00686314	8.56539	0.970301	0.00686403	8.66668	0.970333	0.00686431	8.69844														9.53069	1	0	0		7.53069	1	0	0
28.1019	348.56	48.0428	0.653987	0.0210304	1.40448	0.0243064	1.6124e+06	22.4727						28.1014	0.970006	0.00686322	8.56558	0.970111	0.00686412	8.66724	0.970143	0.00686441	8.69914														9.53589	1	0	0		7.53589	1	0	0
28.2019	348.56	48.0428	0.653982	0.0210301	1.40447	0.0242965	1.61515e+06	22.4727						28.2014	0.969813	0.0068633	8.56578	0.96992	0.00686421	8.66781	0.969952	0.0068645	8.69984														9.54108	1	0	0		7.54108	1	0	0
28.3019	348.56	48.0428	0.653977	0.0210298	1.40446	0.0242866	1.6179e+06	22.4727						28.3014	0.96962	0.00686338	8.56598	0.969728	0.0068643	8.66838	0.969761	0.00686459	8.70055														9.54628	1	0	0		7.54628	1	0	0
28.4019	348.56	48.0428	0.653973	0.0210295	1.40445	0.0242767	1.62065e+06	22.4727						28.4014	0.969426	0.00686346	8.56617	0.969536	0.00686439	8.66894	0.969569	0.00686469	8.70125														9.55148	1	0	0		7.55148	1	0	0
28.5019	348.56	48.0428	0.653968	0.0210292	1.40444	0.0242668	1.62341e+06	22.4727						28.5014	0.969231	0.00686354	8.56637	0.969343	0.00686449	8.66951	0.969377	0.00686478	8.70195														9.55668	1	0	0		7.55668	1	0	0
28.6019	348.56	48.0428	0.653964	0.0210289	1.40443	0.0242569	1.62617e+06	22.4727						28.6014	0.969036	0.00686362	8.56656	0.96915	0.00686458	8.67007	0.969184	0.00686488	8.70265														9.56188	1	0	0		7.56188	1	0	0
28.7019	348.56	48.0428	0.653959	0.0210286	1.40442	0.024247	1.62893e+06	22.4727						28.7014	0.96884	0.0068637	8.56676	0.968955	0.00686467	8.67064	0.968991	0.00686498	8.70335														9.56707	1	0	0		7.56707	1	0	0
28.8019	348.56	48.0428	0.653955	0.0210283	1.40441	0.0242371	1.63171e+06	22.4727						28.8014	0.968644	0.00686378	8.56695	0.968761	0.00686476	8.6712	0.968797	0.00686507	8.70405														9.57227	1	0	0		7.57227	1	0	0
28.9019	348.56	48.0428	0.65395	0.021028	1.4044	0.0242273	1.63448e+06	22.4727						28.9014	0.968447	0.00686387	8.56715	0.968566	0.00686485	8.67177	0.968602	0.00686517	8.70475														9.57747	1	0	0		7.57747	1	0	0
29.0019	348.56	48.0428	0.653946	0.0210277	1.40439	0.0242174	1.63726e+06	22.4727						29.0015	0.968249	0.00686395	8.56734	0.96837	0.00686495	8.67233	0.968407	0.00686526	8.70545														9.58267	1	0	0		7.58267	1	0	0
29.1019	348.56	48.0428	0.653941	0.0210274	1.40438	0.0242076	1.64005e+06	22.4727						29.1015	0.968051	0.00686403	8.56754	0.968174	0.00686504	8.6729	0.968211	0.00686536	8.70615														9.58787	1	0	0		7.58787	1	0	0
29.2019	348.56	48.0428	0.653937	0.0210271	1.40437	0.0241977	1.64284e+06	22.4727						29.2015	0.967852	0.00686411	8.56773	0.967977	0.00686513	8.67346	0.968015	0.00686546	8.70685														9.59306	1	0	0		7.59306	1	0	0
29.302	348.56	48.0428	0.653932	0.0210268	1.40436	0.0241879	1.64564e+06	22.4726						29.3015	0.967653	0.00686419	8.56793	0.967779	0.00686523	8.67402	0.967818	0.00686556	8.70756														9.59826	1	0	0		7.59826	1	0	0
29.402	348.56	48.0428	0.653928	0.0210265	1.40435	0.0241781	1.64844e+06	22.4726						29.4015	0.967453	0.00686428	8.56812	0.967581	0.00686532	8.67459	0.967621	0.00686565	8.70826														9.60346	1	0	0		7.60346	1	0	0
29.502	348.56	48.0428	0.653923	0.0210262	1.40434	0.0241683	1.65124e+06	22.4726						29.5015	0.967252	0.00686436	8.56831	0.967382	0.00686542	8.67515	0.967423	0.00686575	8.70896														9.60866	1	0	0		7.60866	1	0	0
29.602	348.56	48.0428	0.653919	0.021026	1.40433	0.0241585	1.65405e+06	22.4726						29.6015	0.967051	0.00686444	8.56851	0.967183	0.00686551	8.67571	0.967224	0.00686585	8.70966														9.61386	1	0	0		7.61386	1	0	0
29.702	348.56	48.0428	0.653914	0.0210257	1.40432	0.0241487	1.65686e+06	22.4726						29.7015	0.966849	0.00686453	8.5687	0.966983	0.0068656	8.67628	0.967025	0.00686595	8.71036														9.61905	1	0	0		7.61905	1	0	0
29.802	348.56	48.0428	0.65391	0.0210254	1.40431	0.0241389	1.65968e+06	22.4726						29.8015	0.966646	0.00686461	8.56889	0.966783	0.0068657	8.67684	0.966825	0.00686605	8.71106														9.62425	1	0	0		7.62425	1	0	0
29.902	348.56	48.0428	0.653905	0.0210251	1.4043	0.0241291	1.66251e+06	22.4726						29.9015	0.966443	0.00686469	8.56908	0.966582	0.0068658	8.6774	0.966625	0.00686615	8.71176														9.62945	1	0	0		7.62945	1	0	0
30.002	348.56	48.0428	0.653901	0.0210248	1.40429	0.0241193	1.66534e+06	22.4726						30.0015	0.96624	0.00686478	8.56927	0.96638	0.00686589	8.67796	0.966424	0.00686625	8.71246														9.63465	1	0	0		7.63465	1	0	0
30.102	348.56	48.0428	0.653896	0.0210245	1.40428	0.0241096	1.66817e+06	22.4726						30.1015	0.966036	0.00686486	8.56947	0.966178	0.00686599	8.67852	0.966222	0.00686635	8.71316														9.63985	1	0	0		7.63985	1	0	0
30.202	348.56	48.0428	0.653892	0.0210242	1.40427	0.0240998	1.67101e+06	22.4726						30.2015	0.965831	0.00686494	8.56966	0.965976	0.00686608	8.67909	0.96602	0.00686645	8.71386														9.64504	1	0	0		7.64504	1	0	0
30.302	348.56	48.0428	0.653887	0.0210239	1.40426	0.0240901	1.67385e+06	22.4726						30.3015	0.965625	0.00686503	8.56985	0.965772	0.00686618	8.67965	0.965818	0.00686655	8.71456														9.65024	1	0	0		7.65024	1	0	0
30.402	348.56	48.0428	0.653883	0.0210236	1.40425	0.0240804	1.6767e+06	22.4726						30.4015	0.965419	0.00686511	8.57004	0.965569	0.00686628	8.68021	0.965615	0.00686665	8.71526														9.65544	1	0	0		7.65544	1	0	0
30.502	348.56	48.0428	0.653878	0.0210233	1.40424	0.0240706	1.67955e+06	22.4726						30.5015	0.965212	0.0068652	8.57023	0.965364	0.00686637	8.68077	0.965411	0.00686675	8.71596														9.66064	1	0	0		7.66064	1	0	0
30.602	348.56	48.0428	0.653874	0.0210231	1.40423	0.0240609	1.68241e+06	22.4726						30.6015	0.965005	0.00686528	8.57042	0.965159	0.00686647	8.68133	0.965207	0.00686685	8.71666														9.66583	1	0	0		7.66583	1	0	0
30.702	348.56	48.0428	0.65387	0.0210228	1.40422	0.0240512	1.68527e+06	22.4726						30.7015	0.964797	0.00686537	8.57061	0.964954	0.00686657	8.68189	0.965002	0.00686695	8.71736														9.67103	1	0	0		7.67103	1	0	0
30.8021	348.56	48.0428	0.653865	0.0210225	1.40421	0.0240415	1.68814e+06	22.4726						30.8015	0.964589	0.00686545	8.5708	0.964747	0.00686666	8.68245	0.964797	0.00686705	8.71806														9.67623	1	0	0		7.67623	1	0	0
30.9021	348.56	48.0428	0.653861	0.0210222	1.4042	0.0240318	1.69101e+06	22.4726						30.9015	0.96438	0.00686554	8.57099	0.964541	0.00686676	8.68301	0.964591	0.00686716	8.71876														9.68143	1	0	0		7.68143	1	0	0
31.0021	348.56	48.0428	0.653856	0.0210219	1.40419	0.0240222	1.69389e+06	22.4726						31.0016	0.96417	0.00686562	8.57118	0.964333	0.00686686	8.68357	0.964384	0.00686726	8.71946														9.68663	1	0	0		7.68663	1	0	0
31.1021	348.56	48.0428	0.653852	0.0210216	1.40419	0.0240125	1.69677e+06	22.4725						31.1016	0.96396	0.00686571	8.57137	0.964126	0.00686696	8.68413	0.964177	0.00686736	8.72016														9.69182	1	0	0		7.69182	1	0	0
31.2021	348.559	48.0428	0.653847	0.0210213	1.40418	0.0240028	1.69966e+06	22.4725						31.2016	0.963749	0.0068658	8.57156	0.963917	0.00686706	8.68469	0.963969	0.00686746	8.72086														9.69702	1	0	0		7.69702	1	0	0
31.3021	348.559	48.0428	0.653843	0.021021	1.40417	0.0239932	1.70255e+06	22.4725						31.3016	0.963538	0.00686588	8.57175	0.963708	0.00686716	8.68525	0.963761	0.00686757	8.72156														9.70222	1	0	0		7.70222	1	0	0
31.4021	348.559	48.0427	0.653838	0.0210208	1.40416	0.0239835	1.70545e+06	22.4725						31.4016	0.963326	0.00686597	8.57194	0.963499	0.00686726	8.68581	0.963552	0.00686767	8.72226														9.70742	1	0	0		7.70742	1	0	0
31.5021	348.559	48.0427	0.653834	0.0210205	1.40415	0.0239739	1.70835e+06	22.4725						31.5016	0.963113	0.00686605	8.57213	0.963288	0.00686736	8.68637	0.963343	0.00686778	8.72296														9.71262	1	0	0		7.71262	1	0	0
31.6021	348.559	48.0427	0.65383	0.0210202	1.40414	0.0239643	1.71126e+06	22.4725						31.6016	0.9629	0.00686614	8.57231	0.963078	0.00686746	8.68693	0.963133	0.00686788	8.72365														9.71781	1	0	0		7.71781	1	0	0
31.7021	348.559	48.0427	0.653825	0.0210199	1.40413	0.0239547	1.71417e+06	22.4725						31.7016	0.962686	0.00686623	8.5725	0.962866	0.00686756	8.68748	0.962923	0.00686799	8.72435														9.72301	1	0	0		7.72301	1	0	0
31.8021	348.559	48.0427	0.653821	0.0210196	1.40412	0.0239451	1.71709e+06	22.4725						31.8016	0.962471	0.00686631	8.57269	0.962655	0.00686766	8.68804	0.962712	0.00686809	8.72505														9.72821	1	0	0		7.72821	1	0	0
31.9021	348.559	48.0427	0.653816	0.0210193	1.40411	0.0239355	1.72001e+06	22.4725						31.9016	0.962256	0.0068664	8.57288	0.962442	0.00686776	8.6886	0.9625	0.0068682	8.72575														9.73341	1	0	0		7.73341	1	0	0
32.0021	348.559	48.0427	0.653812	0.021019	1.4041	0.0239259	1.72293e+06	22.4725						32.0016	0.962041	0.00686649	8.57307	0.962229	0.00686786	8.68916	0.962288	0.0068683	8.72645														9.73861	1	0	0		7.73861	1	0	0
32.1021	348.559	48.0427	0.653808	0.0210188	1.40409	0.0239163	1.72587e+06	22.4725						32.1016	0.961825	0.00686658	8.57325	0.962016	0.00686796	8.68972	0.962075	0.00686841	8.72715														9.7438	1	0	0		7.7438	1	0	0
32.2021	348.559	48.0427	0.653803	0.0210185	1.40408	0.0239067	1.7288e+06	22.4725						32.2016	0.961608	0.00686666	8.57344	0.961802	0.00686806	8.69027	0.961862	0.00686851	8.72785														9.749	1	0	0		7.749	1	0	0
32.3022	348.559	48.0427	0.653799	0.0210182	1.40407	0.0238971	1.73174e+06	22.4725						32.3016	0.96139	0.00686675	8.57363	0.961587	0.00686816	8.69083	0.961649	0.00686862	8.72855														9.7542	1	0	0		7.7542	1	0	0
32.4022	348.559	48.0427	0.653794	0.0210179	1.40406	0.0238876	1.73469e+06	22.4725						32.4016	0.961172	0.00686684	8.57381	0.961372	0.00686826	8.69139	0.961434	0.00686873	8.72925														9.7594	1	0	0		7.7594	1	0	0
32.5022	348.559	48.0427	0.65379	0.0210176	1.40405	0.023878	1.73764e+06	22.4725						32.5016	0.960954	0.00686693	8.574	0.961156	0.00686837	8.69194	0.961219	0.00686883	8.72995														9.7646	1	0	0		7.7646	1	0	0
32.6022	348.559	48.0427	0.653786	0.0210173	1.40404	0.0238685	1.7406e+06	22.4725						32.6016	0.960735	0.00686702	8.57418	0.96094	0.00686847	8.6925	0.961004	0.00686894	8.73064														9.76979	1	0	0		7.76979	1	0	0
32.7022	348.559	48.0427	0.653781	0.021017	1.40403	0.023859	1.74356e+06	22.4725						32.7016	0.960515	0.00686711	8.57437	0.960723	0.00686857	8.69305	0.960788	0.00686905	8.73134														9.77499	1	0	0		7.77499	1	0	0
32.8022	348.559	48.0427	0.653777	0.0210168	1.40402	0.0238495	1.74653e+06	22.4725						32.8016	0.960295	0.00686719	8.57455	0.960505	0.00686868	8.69361	0.960572	0.00686916	8.73204														9.78019	1	0	0		7.78019	1	0	0
32.9022	348.559	48.0427	0.653773	0.0210165	1.40401	0.02384	1.7495e+06	22.4724						32.9016	0.960074	0.00686728	8.57474	0.960287	0.00686878	8.69417	0.960354	0.00686927	8.73274														9.78539	1	0	0		7.78539	1	0	0
33.0022	348.559	48.0427	0.653768	0.0210162	1.404	0.0238305	1.75248e+06	22.4724						33.0017	0.959852	0.00686737	8.57492	0.960069	0.00686888	8.69472	0.960137	0.00686937	8.73344														9.79059	1	0	0		7.79059	1	0	0
33.1022	348.559	48.0427	0.653764	0.0210159	1.40399	0.023821	1.75546e+06	22.4724						33.1017	0.95963	0.00686746	8.57511	0.95985	0.00686899	8.69528	0.959919	0.00686948	8.73414														9.79578	1	0	0		7.79578	1	0	0
33.2022	348.559	48.0427	0.65376	0.0210156	1.40399	0.0238115	1.75845e+06	22.4724						33.2017	0.959407	0.00686755	8.57529	0.95963	0.00686909	8.69583	0.9597	0.00686959	8.73483														9.80098	1	0	0		7.80098	1	0	0
33.3022	348.559	48.0427	0.653755	0.0210154	1.40398	0.023802	1.76144e+06	22.4724						33.3017	0.959184	0.00686764	8.57548	0.95941	0.0068692	8.69639	0.959481	0.0068697	8.73553														9.80618	1	0	0		7.80618	1	0	0
33.4022	348.559	48.0427	0.653751	0.0210151	1.40397	0.0237925	1.76443e+06	22.4724						33.4017	0.95896	0.00686773	8.57566	0.959189	0.0068693	8.69694	0.959261	0.00686981	8.73623														9.81138	1	0	0		7.81138	1	0	0
33.5022	348.559	48.0427	0.653747	0.0210148	1.40396	0.0237831	1.76744e+06	22.4724						33.5017	0.958736	0.00686782	8.57585	0.958968	0.0068694	8.69749	0.959041	0.00686992	8.73693														9.81658	1	0	0		7.81658	1	0	0
33.6022	348.559	48.0427	0.653742	0.0210145	1.40395	0.0237736	1.77044e+06	22.4724						33.6017	0.958511	0.00686791	8.57603	0.958746	0.00686951	8.69805	0.95882	0.00687003	8.73763														9.82177	1	0	0		7.82177	1	0	0
33.7022	348.559	48.0427	0.653738	0.0210142	1.40394	0.0237642	1.77346e+06	22.4724						33.7017	0.958285	0.006868	8.57621	0.958523	0.00686962	8.6986	0.958599	0.00687014	8.73833														9.82697	1	0	0		7.82697	1	0	0
33.8023	348.559	48.0427	0.653734	0.0210139	1.40393	0.0237548	1.77647e+06	22.4724						33.8017	0.958059	0.00686809	8.5764	0.9583	0.00686972	8.69915	0.958377	0.00687026	8.73902														9.83217	1	0	0		7.83217	1	0	0
33.9023	348.559	48.0427	0.653729	0.0210137	1.40392	0.0237453	1.7795e+06	22.4724						33.9017	0.957832	0.00686818	8.57658	0.958077	0.00686983	8.69971	0.958154	0.00687037	8.73972														9.83737	1	0	0		7.83737	1	0	0
34.0023	348.559	48.0427	0.653725	0.0210134	1.40391	0.0237359	1.78252e+06	22.4724						34.0017	0.957604	0.00686827	8.57676	0.957853	0.00686993	8.70026	0.957931	0.00687048	8.74042														9.84257	1	0	0		7.84257	1	0	0
34.1023	348.559	48.0427	0.653721	0.0210131	1.4039	0.0237265	1.78556e+06	22.4724						34.1017	0.957376	0.00686836	8.57694	0.957628	0.00687004	8.70081	0.957708	0.00687059	8.74112														9.84776	1	0	0		7.84776	1	0	0
34.2023	348.559	48.0427	0.653716	0.0210128	1.40389	0.0237171	1.7886e+06	22.4724						34.2017	0.957148	0.00686845	8.57712	0.957403	0.00687015	8.70137	0.957484	0.0068707	8.74181														9.85296	1	0	0		7.85296	1	0	0
34.3023	348.559	48.0427	0.653712	0.0210125	1.40388	0.0237077	1.79164e+06	22.4724						34.3017	0.956919	0.00686855	8.57731	0.957177	0.00687025	8.70192	0.957259	0.00687082	8.74251														9.85816	1	0	0		7.85816	1	0	0
34.4023	348.559	48.0427	0.653708	0.0210123	1.40387	0.0236984	1.79469e+06	22.4724						34.4017	0.956689	0.00686864	8.57749	0.956951	0.00687036	8.70247	0.957034	0.00687093	8.74321														9.86336	1	0	0		7.86336	1	0	0
34.5023	348.559	48.0427	0.653703	0.021012	1.40386	0.023689	1.79774e+06	22.4724						34.5017	0.956459	0.00686873	8.57767	0.956724	0.00687047	8.70302	0.956808	0.00687104	8.74391														9.86856	1	0	0		7.86856	1	0	0
34.6023	348.559	48.0427	0.653699	0.0210117	1.40385	0.0236796	1.8008e+06	22.4724						34.6017	0.956228	0.00686882	8.57785	0.956497	0.00687058	8.70357	0.956582	0.00687116	8.7446														9.87375	1	0	0		7.87375	1	0	0
34.7023	348.559	48.0427	0.653695	0.0210114	1.40385	0.0236703	1.80386e+06	22.4723						34.7017	0.955996	0.00686891	8.57803	0.956269	0.00687069	8.70412	0.956355	0.00687127	8.7453														9.87895	1	0	0		7.87895	1	0	0
34.8023	348.559	48.0427	0.65369	0.0210112	1.40384	0.0236609	1.80693e+06	22.4723						34.8017	0.955764	0.00686901	8.57821	0.956041	0.00687079	8.70467	0.956128	0.00687138	8.746														9.88415	1	0	0		7.88415	1	0	0
34.9023	348.559	48.0427	0.653686	0.0210109	1.40383	0.0236516	1.81001e+06	22.4723						34.9017	0.955532	0.0068691	8.57839	0.955812	0.0068709	8.70523	0.9559	0.0068715	8.7467														9.88935	1	0	0		7.88935	1	0	0
35.0023	348.559	48.0427	0.653682	0.0210106	1.40382	0.0236423	1.81309e+06	22.4723						35.0018	0.955298	0.00686919	8.57857	0.955582	0.00687101	8.70578	0.955672	0.00687161	8.74739														9.89455	1	0	0		7.89455	1	0	0
35.1023	348.559	48.0427	0.653678	0.0210103	1.40381	0.023633	1.81617e+06	22.4723						35.1018	0.955065	0.00686928	8.57875	0.955352	0.00687112	8.70633	0.955443	0.00687173	8.74809														9.89974	1	0	0		7.89974	1	0	0
35.2023	348.559	48.0427	0.653673	0.02101	1.4038	0.0236237	1.81926e+06	22.4723						35.2018	0.95483	0.00686938	8.57893	0.955121	0.00687123	8.70688	0.955214	0.00687185	8.74879														9.90494	1	0	0		7.90494	1	0	0
35.3024	348.559	48.0427	0.653669	0.0210098	1.40379	0.0236144	1.82236e+06	22.4723						35.3018	0.954595	0.00686947	8.57911	0.95489	0.00687134	8.70743	0.954984	0.00687196	8.74948														9.91014	1	0	0		7.91014	1	0	0
35.4024	348.559	48.0427	0.653665	0.0210095	1.40378	0.0236051	1.82546e+06	22.4723						35.4018	0.95436	0.00686956	8.57929	0.954659	0.00687145	8.70798	0.954753	0.00687208	8.75018														9.91534	1	0	0		7.91534	1	0	0
35.5024	348.559	48.0427	0.653661	0.0210092	1.40377	0.0235958	1.82857e+06	22.4723						35.5018	0.954124	0.00686966	8.57947	0.954426	0.00687156	8.70853	0.954522	0.00687219	8.75088														9.92054	1	0	0		7.92054	1	0	0
35.6024	348.559	48.0427	0.653656	0.0210089	1.40376	0.0235865	1.83168e+06	22.4723						35.6018	0.953887	0.00686975	8.57965	0.954194	0.00687167	8.70907	0.954291	0.00687231	8.75157														9.92573	1	0	0		7.92573	1	0	0
35.7024	348.559	48.0427	0.653652	0.0210087	1.40375	0.0235773	1.83479e+06	22.4723						35.7018	0.95365	0.00686984	8.57983	0.95396	0.00687178	8.70962	0.954059	0.00687243	8.75227														9.93093	1	0	0		7.93093	1	0	0
35.8024	348.559	48.0427	0.653648	0.0210084	1.40374	0.023568	1.83792e+06	22.4723						35.8018	0.953412	0.00686994	8.58001	0.953727	0.00687189	8.71017	0.953827	0.00687255	8.75297														9.93613	1	0	0		7.93613	1	0	0
35.9024	348.559	48.0427	0.653644	0.0210081	1.40373	0.0235588	1.84104e+06	22.4723						35.9018	0.953173	0.00687003	8.58018	0.953492	0.00687201	8.71072	0.953594	0.00687266	8.75366														9.94133	1	0	0		7.94133	1	0	0
36.0024	348.559	48.0427	0.653639	0.0210078	1.40372	0.0235495	1.84418e+06	22.4723						36.0018	0.952934	0.00687012	8.58036	0.953257	0.00687212	8.71127	0.95336	0.00687278	8.75436														9.94653	1	1	1		7.94653	1	0	0
36.1024	348.559	48.0427	0.653635	0.0210076	1.40372	0.0235403	1.84731e+06	22.4723						36.1018	0.952695	0.00687022	8.58054	0.953022	0.00687223	8.71182	0.953126	0.0068729	8.75506														9.95172	1	1	1		7.95172	1	0	0
36.2024	348.559	48.0427	0.653631	0.0210073	1.40371	0.0235311	1.85046e+06	22.4723						36.2018	0.952455	0.00687031	8.58072	0.952786	0.00687234	8.71236	0.952891	0.00687302	8.75575														9.95692	1	1	1		7.95692	1	0	0
36.3024	348.559	48.0427	0.653627	0.021007	1.4037	0.0235219	1.85361e+06	22.4722						36.3018	0.952214	0.00687041	8.58089	0.952549	0.00687245	8.71291	0.952656	0.00687314	8.75645														9.96212	1	1	1		7.96212	1	0	0
36.4024	348.559	48.0427	0.653622	0.0210067	1.40369	0.0235127	1.85676e+06	22.4722						36.4018	0.951973	0.0068705	8.58107	0.952313	0.00687257	8.71346	0.952421	0.00687326	8.75715														9.96732	1	1	1		7.96732	1	0	0
36.5024	348.559	48.0426	0.653618	0.0210065	1.40368	0.0235035	1.85992e+06	22.4722						36.5018	0.951731	0.0068706	8.58125	0.952075	0.00687268	8.71401	0.952185	0.00687338	8.75784														9.97251	1	1	1		7.97251	1	0	0
36.6024	348.559	48.0426	0.653614	0.0210062	1.40367	0.0234943	1.86308e+06	22.4722						36.6018	0.951489	0.00687069	8.58142	0.951837	0.00687279	8.71455	0.951948	0.0068735	8.75854														9.97771	1	1	1		7.97771	1	0	0
36.7024	348.559	48.0426	0.65361	0.0210059	1.40366	0.0234851	1.86625e+06	22.4722						36.7018	0.951246	0.00687079	8.5816	0.951598	0.00687291	8.7151	0.951711	0.00687362	8.75923														9.98291	1	1	1		7.98291	1	0	0
36.8025	348.559	48.0426	0.653606	0.0210056	1.40365	0.023476	1.86943e+06	22.4722						36.8018	0.951002	0.00687088	8.58178	0.951359	0.00687302	8.71564	0.951473	0.00687374	8.75993														9.98811	1	1	1		7.98811	1	0	0
36.9025	348.559	48.0426	0.653601	0.0210054	1.40364	0.0234668	1.87261e+06	22.4722						36.9018	0.950758	0.00687098	8.58195	0.95112	0.00687314	8.71619	0.951235	0.00687386	8.76062														9.99331	1	1	1		7.99331	1	0	0
37.0025	348.559	48.0426	0.653597	0.0210051	1.40363	0.0234577	1.8758e+06	22.4722						37.0019	0.950513	0.00687108	8.58213	0.95088	0.00687325	8.71674	0.950997	0.00687398	8.76132														9.9985	1	1	1		7.9985	1	0	0
37.1025	348.559	48.0426	0.653593	0.0210048	1.40362	0.0234485	1.87899e+06	22.4722						37.1019	0.950268	0.00687117	8.5823	0.950639	0.00687337	8.71728	0.950758	0.0068741	8.76202														10.0037	1	1	1		8.0037	1	0	0
37.2025	348.559	48.0426	0.653589	0.0210046	1.40362	0.0234394	1.88219e+06	22.4722						37.2019	0.950022	0.00687127	8.58248	0.950398	0.00687348	8.71783	0.950518	0.00687422	8.76271														10.0089	1	1	1		8.0089	1	0	0
37.3025	348.559	48.0426	0.653585	0.0210043	1.40361	0.0234303	1.88539e+06	22.4722						37.3019	0.949776	0.00687136	8.58265	0.950156	0.0068736	8.71837	0.950278	0.00687435	8.76341														10.0141	1	1	1		8.0141	1	0	0
37.4025	348.559	48.0426	0.65358	0.021004	1.4036	0.0234212	1.8886e+06	22.4722						37.4019	0.949529	0.00687146	8.58283	0.949914	0.00687371	8.71892	0.950037	0.00687447	8.7641														10.0193	1	1	1		8.0193	1	0	0
37.5025	348.559	48.0426	0.653576	0.0210037	1.40359	0.0234121	1.89181e+06	22.4722						37.5019	0.949282	0.00687156	8.583	0.949671	0.00687383	8.71946	0.949796	0.00687459	8.7648														10.0245	1	1	1		8.02449	1	0	0
37.6025	348.559	48.0426	0.653572	0.0210035	1.40358	0.023403	1.89503e+06	22.4722						37.6019	0.949034	0.00687165	8.58318	0.949428	0.00687394	8.72001	0.949554	0.00687471	8.76549														10.0297	1	1	1		8.02969	1	0	0
37.7025	348.559	48.0426	0.653568	0.0210032	1.40357	0.0233939	1.89825e+06	22.4722						37.7019	0.948785	0.00687175	8.58335	0.949184	0.00687406	8.72055	0.949312	0.00687484	8.76619														10.0349	1	1	1		8.03489	1	0	0
37.8025	348.559	48.0426	0.653564	0.0210029	1.40356	0.0233848	1.90148e+06	22.4722						37.8019	0.948536	0.00687185	8.58353	0.94894	0.00687418	8.72109	0.94907	0.00687496	8.76688														10.0401	1	1	1		8.04009	1	0	0
37.9025	348.559	48.0426	0.65356	0.0210027	1.40355	0.0233758	1.90472e+06	22.4722						37.9019	0.948286	0.00687195	8.5837	0.948695	0.00687429	8.72164	0.948827	0.00687509	8.76758														10.0453	1	1	1		8.04529	1	0	0
38.0025	348.559	48.0426	0.653555	0.0210024	1.40354	0.0233667	1.90796e+06	22.4721						38.0019	0.948036	0.00687204	8.58387	0.94845	0.00687441	8.72218	0.948583	0.00687521	8.76827														10.0505	1	1	1		8.05048	1	0	0
38.1025	348.559	48.0426	0.653551	0.0210021	1.40353	0.0233577	1.91121e+06	22.4721						38.1019	0.947785	0.00687214	8.58405	0.948204	0.00687453	8.72272	0.948339	0.00687534	8.76897														10.0557	1	1	1		8.05568	1	0	0
38.2025	348.559	48.0426	0.653547	0.0210018	1.40353	0.0233486	1.91446e+06	22.4721						38.2019	0.947534	0.00687224	8.58422	0.947958	0.00687465	8.72327	0.948094	0.00687546	8.76966														10.0609	1	1	1		8.06088	1	0	0
38.3026	348.559	48.0426	0.653543	0.0210016	1.40352	0.0233396	1.91771e+06	22.4721						38.3019	0.947282	0.00687234	8.58439	0.947711	0.00687476	8.72381	0.947849	0.00687559	8.77036														10.0661	1	1	1		8.06608	1	0	0
38.4026	348.559	48.0426	0.653539	0.0210013	1.40351	0.0233306	1.92098e+06	22.4721						38.4019	0.947029	0.00687243	8.58456	0.947464	0.00687488	8.72435	0.947604	0.00687571	8.77105														10.0713	1	1	1		8.07128	1	0	0
38.5026	348.559	48.0426	0.653535	0.021001	1.4035	0.0233216	1.92425e+06	22.4721						38.5019	0.946776	0.00687253	8.58474	0.947216	0.006875	8.72489	0.947358	0.00687584	8.77175														10.0765	1	1	1		8.07647	1	0	0
38.6026	348.559	48.0426	0.653531	0.0210008	1.40349	0.0233126	1.92752e+06	22.4721						38.6019	0.946523	0.00687263	8.58491	0.946968	0.00687512	8.72543	0.947111	0.00687596	8.77244														10.0817	1	1	1		8.08167	1	0	0
38.7026	348.559	48.0426	0.653526	0.0210005	1.40348	0.0233036	1.9308e+06	22.4721						38.7019	0.946269	0.00687273	8.58508	0.946719	0.00687524	8.72598	0.946864	0.00687609	8.77314														10.0869	1	1	1		8.08687	1	0	0
38.8026	348.559	48.0426	0.653522	0.0210002	1.40347	0.0232946	1.93409e+06	22.4721						38.8019	0.946014	0.00687283	8.58525	0.94647	0.00687536	8.72652	0.946617	0.00687622	8.77383														10.0921	1	1	1		8.09207	1	0	0
38.9026	348.559	48.0426	0.653518	0.021	1.40346	0.0232856	1.93738e+06	22.4721						38.9019	0.945759	0.00687293	8.58542	0.94622	0.00687548	8.72706	0.946369	0.00687635	8.77453														10.0973	1	1	1		8.09727	1	0	0
39.0026	348.559	48.0426	0.653514	0.0209997	1.40345	0.0232767	1.94067e+06	22.4721						39.002	0.945503	0.00687303	8.58559	0.945969	0.0068756	8.7276	0.94612	0.00687647	8.77522														10.1025	1	1	1		8.10246	1	0	0
39.1026	348.559	48.0426	0.65351	0.0209994	1.40344	0.0232677	1.94398e+06	22.4721						39.102	0.945246	0.00687312	8.58576	0.945719	0.00687572	8.72814	0.945871	0.0068766	8.77592														10.1077	1	1	1		8.10766	1	0	0
39.2026	348.559	48.0426	0.653506	0.0209992	1.40344	0.0232588	1.94728e+06	22.4721						39.202	0.94499	0.00687322	8.58593	0.945467	0.00687584	8.72868	0.945622	0.00687673	8.77661														10.1129	1	1	1		8.11286	1	0	0
39.3026	348.559	48.0426	0.653502	0.0209989	1.40343	0.0232498	1.9506e+06	22.4721						39.302	0.944732	0.00687332	8.58611	0.945216	0.00687596	8.72922	0.945372	0.00687686	8.7773														10.1181	1	1	1		8.11806	1	0	0
39.4026	348.559	48.0426	0.653498	0.0209986	1.40342	0.0232409	1.95392e+06	22.4721						39.402	0.944474	0.00687342	8.58628	0.944963	0.00687608	8.72976	0.945122	0.00687699	8.778														10.1233	1	1	1		8.12326	1	0	0
39.5026	348.559	48.0426	0.653494	0.0209984	1.40341	0.023232	1.95724e+06	22.4721						39.502	0.944216	0.00687352	8.58645	0.944711	0.0068762	8.7303	0.944871	0.00687712	8.77869														10.1285	1	1	1		8.12845	1	0	0
39.6026	348.559	48.0426	0.653489	0.0209981	1.4034	0.0232231	1.96057e+06	22.472						39.602	0.943957	0.00687362	8.58662	0.944457	0.00687632	8.73084	0.94462	0.00687725	8.77939														10.1337	1	1	1		8.13365	1	0	0
39.7026	348.559	48.0426	0.653485	0.0209978	1.40339	0.0232142	1.96391e+06	22.472						39.702	0.943697	0.00687372	8.58678	0.944204	0.00687645	8.73138	0.944368	0.00687738	8.78008														10.1388	1	1	1		8.13885	1	0	0
39.8027	348.559	48.0426	0.653481	0.0209976	1.40338	0.0232053	1.96725e+06	22.472						39.802	0.943437	0.00687382	8.58695	0.943949	0.00687657	8.73192	0.944116	0.00687751	8.78077														10.144	1	1	1		8.14405	1	0	0
39.9027	348.559	48.0426	0.653477	0.0209973	1.40337	0.0231964	1.9706e+06	22.472						39.902	0.943176	0.00687392	8.58712	0.943695	0.00687669	8.73246	0.943863	0.00687764	8.78147														10.1492	1	1	1		8.14925	1	0	0
40.0027	348.559	48.0426	0.653473	0.020997	1.40337	0.0231875	1.97395e+06	22.472						40.002	0.942915	0.00687402	8.58729	0.943439	0.00687681	8.73299	0.94361	0.00687777	8.78216														10.1544	1	1	1		8.15444	1	0	0
40.1027	348.559	48.0426	0.653469	0.0209968	1.40336	0.0231787	1.97731e+06	22.472						40.102	0.942653	0.00687413	8.58746	0.943184	0.00687694	8.73353	0.943356	0.0068779	8.78285														10.1596	1	1	1		8.15964	1	0	0
40.2027	348.559	48.0426	0.653465	0.0209965	1.40335	0.0231698	1.98067e+06	22.472						40.202	0.942391	0.00687423	8.58763	0.942927	0.00687706	8.73407	0.943102	0.00687803	8.78355														10.1648	1	1	1		8.16484	1	0	0
40.3027	348.559	48.0426	0.653461	0.0209963	1.40334	0.0231609	1.98404e+06	22.472						40.302	0.942128	0.00687433	8.5878	0.942671	0.00687718	8.73461	0.942847	0.00687816	8.78424														10.17	1	1	1		8.17004	1	0	0
40.4027	348.559	48.0426	0.653457	0.020996	1.40333	0.0231521	1.98742e+06	22.472						40.402	0.941864	0.00687443	8.58797	0.942414	0.00687731	8.73514	0.942592	0.0068783	8.78494														10.1752	1	1	1		8.17524	1	0	0
40.5027	348.559	48.0426	0.653453	0.0209957	1.40332	0.0231433	1.9908e+06	22.472						40.502	0.941601	0.00687453	8.58813	0.942156	0.00687743	8.73568	0.942337	0.00687843	8.78563														10.1804	1	1	1		8.18043	1	0	0
40.6027	348.559	48.0426	0.653449	0.0209955	1.40331	0.0231345	1.99419e+06	22.472						40.602	0.941336	0.00687463	8.5883	0.941898	0.00687755	8.73622	0.942081	0.00687856	8.78632														10.1856	1	1	1		8.18563	1	0	0
40.7027	348.559	48.0426	0.653445	0.0209952	1.4033	0.0231257	1.99758e+06	22.472						40.702	0.941071	0.00687473	8.58847	0.941639	0.00687768	8.73676	0.941824	0.0068787	8.78701														10.1908	1	1	1		8.19083	1	0	0
40.8027	348.559	48.0426	0.653441	0.0209949	1.40329	0.0231168	2.00098e+06	22.472						40.802	0.940806	0.00687483	8.58864	0.94138	0.0068778	8.73729	0.941568	0.00687883	8.78771														10.196	1	1	1		8.19603	1	0	0
40.9027	348.559	48.0426	0.653437	0.0209947	1.40329	0.0231081	2.00438e+06	22.472						40.902	0.940539	0.00687494	8.5888	0.941121	0.00687793	8.73783	0.94131	0.00687896	8.7884														10.2012	1	1	1		8.20123	1	0	0
41.0027	348.559	48.0426	0.653433	0.0209944	1.40328	0.0230993	2.00779e+06	22.472						41.0021	0.940273	0.00687504	8.58897	0.940861	0.00687806	8.73836	0.941053	0.0068791	8.78909														10.2064	1	1	1		8.20642	1	0	0
41.1027	348.559	48.0426	0.653429	0.0209942	1.40327	0.0230905	2.01121e+06	22.472						41.1021	0.940006	0.00687514	8.58914	0.9406	0.00687818	8.7389	0.940794	0.00687923	8.78979														10.2116	1	1	1		8.21162	1	0	0
41.2027	348.559	48.0426	0.653425	0.0209939	1.40326	0.0230817	2.01463e+06	22.4719						41.2021	0.939738	0.00687524	8.5893	0.940339	0.00687831	8.73943	0.940536	0.00687937	8.79048														10.2168	1	1	1		8.21682	1	0	0
41.3028	348.559	48.0426	0.653421	0.0209936	1.40325	0.023073	2.01806e+06	22.4719						41.3021	0.93947	0.00687535	8.58947	0.940078	0.00687843	8.73997	0.940277	0.0068795	8.79117														10.222	1	1	1		8.22202	1	0	0
41.4028	348.559	48.0426	0.653416	0.0209934	1.40324	0.0230642	2.02149e+06	22.4719						41.4021	0.939201	0.00687545	8.58963	0.939816	0.00687856	8.7405	0.940017	0.00687964	8.79186														10.2272	1	1	1		8.22722	1	0	0
41.5028	348.559	48.0426	0.653412	0.0209931	1.40323	0.0230555	2.02493e+06	22.4719						41.5021	0.938932	0.00687555	8.5898	0.939554	0.00687869	8.74104	0.939757	0.00687977	8.79256														10.2324	1	1	1		8.23241	1	0	0
41.6028	348.559	48.0426	0.653408	0.0209929	1.40323	0.0230468	2.02838e+06	22.4719						41.6021	0.938662	0.00687565	8.58996	0.939291	0.00687881	8.74157	0.939497	0.00687991	8.79325														10.2376	1	1	1		8.23761	1	0	0
41.7028	348.559	48.0426	0.653404	0.0209926	1.40322	0.023038	2.03183e+06	22.4719						41.7021	0.938392	0.00687576	8.59013	0.939028	0.00687894	8.74211	0.939236	0.00688005	8.79394														10.2428	1	1	1		8.24281	1	0	0
41.8028	348.559	48.0426	0.6534	0.0209923	1.40321	0.0230293	2.03529e+06	22.4719						41.8021	0.938121	0.00687586	8.59029	0.938764	0.00687907	8.74264	0.938974	0.00688018	8.79463														10.248	1	1	1		8.24801	1	0	0
41.9028	348.559	48.0425	0.653396	0.0209921	1.4032	0.0230206	2.03875e+06	22.4719						41.9021	0.93785	0.00687596	8.59046	0.9385	0.0068792	8.74318	0.938713	0.00688032	8.79533														10.2532	1	1	1		8.2532	1	0	0
42.0028	348.559	48.0425	0.653392	0.0209918	1.40319	0.0230119	2.04222e+06	22.4719						42.0021	0.937578	0.00687607	8.59062	0.938235	0.00687933	8.74371	0.93845	0.00688046	8.79602														10.2584	1	1	1		8.2584	1	0	0
42.1028	348.559	48.0425	0.653388	0.0209916	1.40318	0.0230033	2.04569e+06	22.4719						42.1021	0.937305	0.00687617	8.59079	0.93797	0.00687945	8.74424	0.938188	0.0068806	8.79671														10.2636	1	1	1		8.2636	1	0	0
42.2028	348.559	48.0425	0.653385	0.0209913	1.40317	0.0229946	2.04918e+06	22.4719						42.2021	0.937033	0.00687628	8.59095	0.937704	0.00687958	8.74477	0.937925	0.00688074	8.7974														10.2688	1	1	1		8.2688	1	0	0
42.3028	348.559	48.0425	0.653381	0.020991	1.40316	0.0229859	2.05266e+06	22.4719						42.3021	0.936759	0.00687638	8.59112	0.937438	0.00687971	8.74531	0.937661	0.00688087	8.7981														10.274	1	1	1		8.274	1	0	0
42.4028	348.559	48.0425	0.653377	0.0209908	1.40316	0.0229773	2.05615e+06	22.4719						42.4021	0.936485	0.00687648	8.59128	0.937172	0.00687984	8.74584	0.937397	0.00688101	8.79879														10.2792	1	1	1		8.27919	1	0	0
42.5028	348.559	48.0425	0.653373	0.0209905	1.40315	0.0229686	2.05965e+06	22.4719						42.5021	0.936211	0.00687659	8.59144	0.936905	0.00687997	8.74637	0.937133	0.00688115	8.79948														10.2844	1	1	1		8.28439	1	0	0
42.6028	348.559	48.0425	0.653369	0.0209903	1.40314	0.02296	2.06316e+06	22.4719						42.6021	0.935936	0.00687669	8.59161	0.936637	0.0068801	8.7469	0.936868	0.00688129	8.80017														10.2896	1	1	1		8.28959	1	0	0
42.7028	348.559	48.0425	0.653365	0.02099	1.40313	0.0229513	2.06667e+06	22.4719						42.7021	0.93566	0.0068768	8.59177	0.93637	0.00688023	8.74744	0.936603	0.00688143	8.80086														10.2948	1	1	1		8.29479	1	0	0
42.8029	348.559	48.0425	0.653361	0.0209898	1.40312	0.0229427	2.07018e+06	22.4718						42.8021	0.935384	0.0068769	8.59193	0.936101	0.00688036	8.74797	0.936337	0.00688157	8.80155														10.3	1	1	1		8.29999	1	0	0
42.9029	348.559	48.0425	0.653357	0.0209895	1.40311	0.0229341	2.07371e+06	22.4718						42.9021	0.935108	0.00687701	8.59209	0.935833	0.00688049	8.7485	0.936071	0.00688171	8.80225														10.3052	1	1	1		8.30518	1	0	0
43.0029	348.559	48.0425	0.653353	0.0209892	1.4031	0.0229255	2.07724e+06	22.4718						43.0022	0.934831	0.00687711	8.59226	0.935563	0.00688062	8.74903	0.935805	0.00688186	8.80294														10.3104	1	1	1		8.31038	1	0	0
43.1029	348.559	48.0425	0.653349	0.020989	1.4031	0.0229169	2.08077e+06	22.4718						43.1022	0.934553	0.00687722	8.59242	0.935294	0.00688075	8.74956	0.935538	0.006882	8.80363														10.3156	1	1	1		8.31558	1	0	0
43.2029	348.559	48.0425	0.653345	0.0209887	1.40309	0.0229083	2.08431e+06	22.4718						43.2022	0.934275	0.00687732	8.59258	0.935024	0.00688089	8.75009	0.935271	0.00688214	8.80432														10.3208	1	1	1		8.32078	1	0	0
43.3029	348.559	48.0425	0.653341	0.0209885	1.40308	0.0228998	2.08786e+06	22.4718						43.3022	0.933996	0.00687743	8.59274	0.934753	0.00688102	8.75062	0.935003	0.00688228	8.80501														10.326	1	1	1		8.32598	1	0	0
43.4029	348.559	48.0425	0.653337	0.0209882	1.40307	0.0228912	2.09141e+06	22.4718						43.4022	0.933717	0.00687753	8.5929	0.934482	0.00688115	8.75115	0.934735	0.00688242	8.8057														10.3312	1	1	1		8.33117	1	0	0
43.5029	348.559	48.0425	0.653333	0.020988	1.40306	0.0228826	2.09497e+06	22.4718						43.5022	0.933438	0.00687764	8.59306	0.934211	0.00688128	8.75168	0.934466	0.00688257	8.80639														10.3364	1	1	1		8.33637	1	0	0
43.6029	348.559	48.0425	0.653329	0.0209877	1.40305	0.0228741	2.09853e+06	22.4718						43.6022	0.933158	0.00687775	8.59323	0.933939	0.00688142	8.75221	0.934197	0.00688271	8.80708														10.3416	1	1	1		8.34157	1	0	0
43.7029	348.559	48.0425	0.653325	0.0209875	1.40304	0.0228656	2.1021e+06	22.4718						43.7022	0.932877	0.00687785	8.59339	0.933667	0.00688155	8.75274	0.933928	0.00688285	8.80778														10.3468	1	1	1		8.34677	1	0	0
43.8029	348.559	48.0425	0.653321	0.0209872	1.40304	0.022857	2.10568e+06	22.4718						43.8022	0.932596	0.00687796	8.59355	0.933394	0.00688168	8.75327	0.933658	0.006883	8.80847														10.352	1	1	1		8.35197	1	0	0
43.9029	348.559	48.0425	0.653317	0.0209869	1.40303	0.0228485	2.10926e+06	22.4718						43.9022	0.932314	0.00687806	8.59371	0.933121	0.00688182	8.75379	0.933388	0.00688314	8.80916														10.3572	1	1	1		8.35716	1	0	0
44.0029	348.559	48.0425	0.653314	0.0209867	1.40302	0.02284	2.11285e+06	22.4718						44.0022	0.932032	0.00687817	8.59387	0.932847	0.00688195	8.75432	0.933117	0.00688329	8.80985														10.3624	1	1	1		8.36236	1	0	0
44.1029	348.559	48.0425	0.65331	0.0209864	1.40301	0.0228315	2.11645e+06	22.4718						44.1022	0.93175	0.00687828	8.59403	0.932573	0.00688208	8.75485	0.932846	0.00688343	8.81054														10.3676	1	1	1		8.36756	1	0	0
44.2029	348.559	48.0425	0.653306	0.0209862	1.403	0.022823	2.12005e+06	22.4718						44.2022	0.931467	0.00687838	8.59419	0.932299	0.00688222	8.75538	0.932575	0.00688358	8.81123														10.3728	1	1	1		8.37276	1	0	0
44.303	348.559	48.0425	0.653302	0.0209859	1.40299	0.0228145	2.12366e+06	22.4717						44.3022	0.931183	0.00687849	8.59435	0.932024	0.00688235	8.75591	0.932303	0.00688372	8.81192														10.378	1	1	1		8.37796	1	0	0
44.403	348.559	48.0425	0.653298	0.0209857	1.40299	0.0228061	2.12727e+06	22.4717						44.4022	0.930899	0.0068786	8.59451	0.931749	0.00688249	8.75643	0.932031	0.00688387	8.81261														10.3832	1	1	1		8.38315	1	0	0
44.503	348.559	48.0425	0.653294	0.0209854	1.40298	0.0227976	2.13089e+06	22.4717						44.5022	0.930614	0.00687871	8.59467	0.931473	0.00688262	8.75696	0.931758	0.00688401	8.8133														10.3884	1	1	1		8.38835	1	0	0
44.603	348.559	48.0425	0.65329	0.0209852	1.40297	0.0227891	2.13451e+06	22.4717						44.6022	0.930329	0.00687881	8.59482	0.931197	0.00688276	8.75749	0.931485	0.00688416	8.81399														10.3936	1	1	1		8.39355	1	0	0
44.703	348.559	48.0425	0.653286	0.0209849	1.40296	0.0227807	2.13815e+06	22.4717						44.7022	0.930044	0.00687892	8.59498	0.93092	0.00688289	8.75801	0.931212	0.00688431	8.81468														10.3987	1	1	1		8.39875	1	0	0
44.803	348.559	48.0425	0.653282	0.0209847	1.40295	0.0227723	2.14178e+06	22.4717						44.8022	0.929758	0.00687903	8.59514	0.930644	0.00688303	8.75854	0.930938	0.00688445	8.81537														10.4039	1	1	1		8.40395	1	0	0
44.903	348.559	48.0425	0.653279	0.0209844	1.40294	0.0227638	2.14543e+06	22.4717						44.9022	0.929471	0.00687914	8.5953	0.930366	0.00688317	8.75907	0.930664	0.0068846	8.81606														10.4091	1	1	1		8.40914	1	0	0
45.003	348.559	48.0425	0.653275	0.0209842	1.40294	0.0227554	2.14908e+06	22.4717						45.0023	0.929184	0.00687924	8.59546	0.930088	0.0068833	8.75959	0.930389	0.00688475	8.81675														10.4143	1	1	1		8.41434	1	0	0
45.103	348.559	48.0425	0.653271	0.0209839	1.40293	0.022747	2.15274e+06	22.4717						45.1023	0.928896	0.00687935	8.59562	0.92981	0.00688344	8.76012	0.930114	0.0068849	8.81744														10.4195	1	1	1		8.41954	1	0	0
45.203	348.559	48.0425	0.653267	0.0209837	1.40292	0.0227386	2.1564e+06	22.4717						45.2023	0.928608	0.00687946	8.59577	0.929532	0.00688358	8.76064	0.929839	0.00688505	8.81813														10.4247	1	1	1		8.42474	1	0	0
45.303	348.559	48.0425	0.653263	0.0209834	1.40291	0.0227302	2.16007e+06	22.4717						45.3023	0.92832	0.00687957	8.59593	0.929253	0.00688371	8.76117	0.929563	0.0068852	8.81882														10.4299	1	1	1		8.42994	1	0	0
45.403	348.559	48.0425	0.653259	0.0209832	1.4029	0.0227219	2.16374e+06	22.4717						45.4023	0.928031	0.00687968	8.59609	0.928973	0.00688385	8.76169	0.929287	0.00688535	8.81951														10.4351	1	1	1		8.43513	1	0	0
45.503	348.559	48.0425	0.653255	0.0209829	1.40289	0.0227135	2.16743e+06	22.4717						45.5023	0.927741	0.00687979	8.59625	0.928693	0.00688399	8.76222	0.929011	0.0068855	8.8202														10.4403	1	1	1		8.44033	1	0	0
45.603	348.559	48.0425	0.653252	0.0209827	1.40289	0.0227051	2.17111e+06	22.4717						45.6023	0.927451	0.0068799	8.5964	0.928413	0.00688413	8.76274	0.928734	0.00688565	8.82089														10.4455	1	1	1		8.44553	1	0	0
45.703	348.559	48.0425	0.653248	0.0209824	1.40288	0.0226968	2.17481e+06	22.4717						45.7023	0.927161	0.00688	8.59656	0.928132	0.00688427	8.76326	0.928457	0.0068858	8.82158														10.4507	1	1	1		8.45073	1	0	0
45.8031	348.559	48.0425	0.653244	0.0209822	1.40287	0.0226884	2.17851e+06	22.4717						45.8023	0.92687	0.00688011	8.59672	0.927851	0.00688441	8.76379	0.928179	0.00688595	8.82227														10.4559	1	1	1		8.45593	1	0	0
45.9031	348.559	48.0425	0.65324	0.0209819	1.40286	0.0226801	2.18221e+06	22.4716						45.9023	0.926579	0.00688022	8.59687	0.92757	0.00688455	8.76431	0.927901	0.0068861	8.82296														10.4611	1	1	1		8.46112	1	0	0
46.0031	348.559	48.0425	0.653236	0.0209817	1.40285	0.0226718	2.18593e+06	22.4716						46.0023	0.926287	0.00688033	8.59703	0.927288	0.00688469	8.76483	0.927623	0.00688625	8.82365														10.4663	1	1	1		8.46632	1	0	0
46.1031	348.559	48.0425	0.653232	0.0209814	1.40284	0.0226635	2.18965e+06	22.4716						46.1023	0.925994	0.00688044	8.59718	0.927006	0.00688483	8.76536	0.927344	0.0068864	8.82434														10.4715	1	1	1		8.47152	1	0	0
46.2031	348.559	48.0425	0.653229	0.0209812	1.40284	0.0226551	2.19337e+06	22.4716						46.2023	0.925701	0.00688055	8.59734	0.926723	0.00688497	8.76588	0.927065	0.00688655	8.82502														10.4767	1	1	1		8.47672	1	0	0
46.3031	348.559	48.0425	0.653225	0.0209809	1.40283	0.0226469	2.1971e+06	22.4716						46.3023	0.925408	0.00688066	8.59749	0.92644	0.00688511	8.7664	0.926785	0.00688671	8.82571														10.4819	1	1	1		8.48192	1	0	0
46.4031	348.559	48.0425	0.653221	0.0209807	1.40282	0.0226386	2.20084e+06	22.4716						46.4023	0.925114	0.00688077	8.59765	0.926156	0.00688525	8.76692	0.926506	0.00688686	8.8264														10.4871	1	1	1		8.48711	1	0	0
46.5031	348.559	48.0425	0.653217	0.0209804	1.40281	0.0226303	2.20459e+06	22.4716						46.5023	0.92482	0.00688088	8.5978	0.925873	0.00688539	8.76745	0.926225	0.00688701	8.82709														10.4923	1	1	1		8.49231	1	0	0
46.6031	348.559	48.0425	0.653213	0.0209802	1.4028	0.022622	2.20834e+06	22.4716						46.6023	0.924525	0.00688099	8.59796	0.925588	0.00688553	8.76797	0.925945	0.00688717	8.82778														10.4975	1	1	1		8.49751	1	0	0
46.7031	348.559	48.0425	0.65321	0.0209799	1.40279	0.0226138	2.2121e+06	22.4716						46.7023	0.92423	0.0068811	8.59811	0.925304	0.00688567	8.76849	0.925664	0.00688732	8.82847														10.5027	1	1	1		8.50271	1	0	0
46.8031	348.559	48.0425	0.653206	0.0209797	1.40279	0.0226055	2.21586e+06	22.4716						46.8023	0.923934	0.00688121	8.59827	0.925019	0.00688581	8.76901	0.925383	0.00688747	8.82916														10.5079	1	1	1		8.50791	1	0	0
46.9031	348.559	48.0425	0.653202	0.0209794	1.40278	0.0225973	2.21963e+06	22.4716						46.9023	0.923638	0.00688132	8.59842	0.924733	0.00688595	8.76953	0.925101	0.00688763	8.82985														10.5131	1	1	1		8.5131	1	0	0
47.0031	348.559	48.0425	0.653198	0.0209792	1.40277	0.022589	2.22341e+06	22.4716						47.0024	0.923342	0.00688143	8.59858	0.924448	0.0068861	8.77005	0.924819	0.00688778	8.83053														10.5183	1	1	1		8.5183	1	0	0
47.1031	348.559	48.0425	0.653194	0.020979	1.40276	0.0225808	2.22719e+06	22.4716						47.1024	0.923044	0.00688154	8.59873	0.924161	0.00688624	8.77057	0.924537	0.00688794	8.83122														10.5235	1	1	1		8.5235	1	0	0
47.2031	348.559	48.0425	0.653191	0.0209787	1.40275	0.0225726	2.23098e+06	22.4716						47.2024	0.922747	0.00688166	8.59888	0.923875	0.00688638	8.77109	0.924254	0.0068881	8.83191														10.5287	1	1	1		8.5287	1	0	0
47.3032	348.559	48.0425	0.653187	0.0209785	1.40275	0.0225644	2.23478e+06	22.4716						47.3024	0.922449	0.00688177	8.59904	0.923588	0.00688653	8.77161	0.923971	0.00688825	8.8326														10.5339	1	1	1		8.5339	1	0	0
47.4032	348.559	48.0425	0.653183	0.0209782	1.40274	0.0225562	2.23858e+06	22.4715						47.4024	0.92215	0.00688188	8.59919	0.923301	0.00688667	8.77213	0.923688	0.00688841	8.83329														10.5391	1	1	1		8.53909	1	0	0
47.5032	348.558	48.0425	0.653179	0.020978	1.40273	0.022548	2.24239e+06	22.4715						47.5024	0.921851	0.00688199	8.59934	0.923013	0.00688681	8.77265	0.923404	0.00688857	8.83397														10.5443	1	1	1		8.54429	1	0	0
47.6032	348.558	48.0424	0.653176	0.0209777	1.40272	0.0225398	2.2462e+06	22.4715						47.6024	0.921552	0.0068821	8.59949	0.922725	0.00688696	8.77317	0.92312	0.00688872	8.83466														10.5495	1	1	1		8.54949	1	0	0
47.7032	348.558	48.0424	0.653172	0.0209775	1.40271	0.0225317	2.25003e+06	22.4715						47.7024	0.921252	0.00688221	8.59965	0.922436	0.0068871	8.77369	0.922836	0.00688888	8.83535														10.5547	1	1	1		8.55469	1	0	0
47.8032	348.558	48.0424	0.653168	0.0209772	1.4027	0.0225235	2.25385e+06	22.4715						47.8024	0.920952	0.00688232	8.5998	0.922147	0.00688725	8.77421	0.922551	0.00688904	8.83604														10.5599	1	1	1		8.55988	1	0	0
47.9032	348.558	48.0424	0.653164	0.020977	1.4027	0.0225154	2.25769e+06	22.4715						47.9024	0.920651	0.00688244	8.59995	0.921858	0.00688739	8.77473	0.922266	0.0068892	8.83673														10.5651	1	1	1		8.56508	1	0	0
48.0032	348.558	48.0424	0.653161	0.0209768	1.40269	0.0225072	2.26153e+06	22.4715						48.0024	0.92035	0.00688255	8.6001	0.921569	0.00688754	8.77524	0.92198	0.00688936	8.83741														10.5703	1	1	1		8.57028	1	0	0
48.1032	348.558	48.0424	0.653157	0.0209765	1.40268	0.0224991	2.26538e+06	22.4715						48.1024	0.920048	0.00688266	8.60025	0.921279	0.00688768	8.77576	0.921695	0.00688952	8.8381														10.5755	1	1	1		8.57548	1	0	0
48.2032	348.558	48.0424	0.653153	0.0209763	1.40267	0.022491	2.26923e+06	22.4715						48.2024	0.919746	0.00688277	8.60041	0.920989	0.00688783	8.77628	0.921408	0.00688967	8.83879														10.5807	1	1	1		8.58068	1	0	0
48.3032	348.558	48.0424	0.653149	0.020976	1.40266	0.0224829	2.27309e+06	22.4715						48.3024	0.919443	0.00688289	8.60056	0.920698	0.00688797	8.7768	0.921122	0.00688983	8.83948														10.5859	1	1	1		8.58587	1	0	0
48.4032	348.558	48.0424	0.653146	0.0209758	1.40266	0.0224748	2.27696e+06	22.4715						48.4024	0.91914	0.006883	8.60071	0.920407	0.00688812	8.77731	0.920835	0.00688999	8.84016														10.5911	1	1	1		8.59107	1	0	0
48.5032	348.558	48.0424	0.653142	0.0209756	1.40265	0.0224667	2.28084e+06	22.4715						48.5024	0.918837	0.00688311	8.60086	0.920116	0.00688827	8.77783	0.920548	0.00689016	8.84085														10.5963	1	1	1		8.59627	1	0	0
48.6032	348.558	48.0424	0.653138	0.0209753	1.40264	0.0224586	2.28472e+06	22.4715						48.6024	0.918533	0.00688322	8.60101	0.919824	0.00688841	8.77834	0.920261	0.00689032	8.84154														10.6015	1	1	1		8.60147	1	0	0
48.7032	348.558	48.0424	0.653135	0.0209751	1.40263	0.0224505	2.2886e+06	22.4715						48.7024	0.918228	0.00688334	8.60116	0.919532	0.00688856	8.77886	0.919973	0.00689048	8.84222														10.6067	1	1	1		8.60667	1	0	0
48.8033	348.558	48.0424	0.653131	0.0209748	1.40262	0.0224425	2.2925e+06	22.4715						48.8024	0.917923	0.00688345	8.60131	0.919239	0.00688871	8.77938	0.919685	0.00689064	8.84291														10.6119	1	1	1		8.61186	1	0	0
48.9033	348.558	48.0424	0.653127	0.0209746	1.40262	0.0224344	2.2964e+06	22.4714						48.9024	0.917618	0.00688356	8.60146	0.918946	0.00688886	8.77989	0.919397	0.0068908	8.8436														10.6171	1	1	1		8.61706	1	0	0
49.0033	348.558	48.0424	0.653123	0.0209743	1.40261	0.0224264	2.30031e+06	22.4714						49.0025	0.917312	0.00688368	8.60161	0.918653	0.006889	8.78041	0.919108	0.00689096	8.84428														10.6223	1	1	1		8.62226	1	0	0
49.1033	348.558	48.0424	0.65312	0.0209741	1.4026	0.0224183	2.30422e+06	22.4714						49.1025	0.917006	0.00688379	8.60176	0.91836	0.00688915	8.78092	0.918819	0.00689113	8.84497														10.6275	1	1	1		8.62746	1	0	0
49.2033	348.558	48.0424	0.653116	0.0209739	1.40259	0.0224103	2.30814e+06	22.4714						49.2025	0.916699	0.0068839	8.60191	0.918066	0.0068893	8.78144	0.91853	0.00689129	8.84566														10.6327	1	1	1		8.63266	1	0	0
49.3033	348.558	48.0424	0.653112	0.0209736	1.40258	0.0224023	2.31207e+06	22.4714						49.3025	0.916392	0.00688402	8.60206	0.917772	0.00688945	8.78195	0.91824	0.00689145	8.84634														10.6379	1	1	1		8.63785	1	0	0
49.4033	348.558	48.0424	0.653109	0.0209734	1.40258	0.0223943	2.316e+06	22.4714						49.4025	0.916085	0.00688413	8.60221	0.917477	0.0068896	8.78247	0.91795	0.00689162	8.84703														10.6431	1	1	1		8.64305	1	0	0
49.5033	348.558	48.0424	0.653105	0.0209732	1.40257	0.0223863	2.31994e+06	22.4714						49.5025	0.915777	0.00688425	8.60236	0.917182	0.00688975	8.78298	0.91766	0.00689178	8.84772														10.6483	1	1	1		8.64825	1	0	0
49.6033	348.558	48.0424	0.653101	0.0209729	1.40256	0.0223783	2.32389e+06	22.4714						49.6025	0.915468	0.00688436	8.6025	0.916887	0.0068899	8.78349	0.91737	0.00689195	8.8484														10.6534	1	1	1		8.65345	1	0	0
49.7033	348.558	48.0424	0.653098	0.0209727	1.40255	0.0223703	2.32785e+06	22.4714						49.7025	0.91516	0.00688448	8.60265	0.916591	0.00689005	8.78401	0.917079	0.00689211	8.84909														10.6586	1	1	1		8.65865	1	0	0
49.8033	348.558	48.0424	0.653094	0.0209724	1.40254	0.0223624	2.33181e+06	22.4714						49.8025	0.91485	0.00688459	8.6028	0.916296	0.0068902	8.78452	0.916788	0.00689228	8.84978														10.6638	1	1	1		8.66384	1	0	0
49.9033	348.558	48.0424	0.65309	0.0209722	1.40254	0.0223544	2.33577e+06	22.4714						49.9025	0.914541	0.0068847	8.60295	0.915999	0.00689035	8.78503	0.916496	0.00689244	8.85046														10.669	1	1	1		8.66904	1	0	0
50.0033	348.558	48.0424	0.653087	0.020972	1.40253	0.0223465	2.33975e+06	22.4714						50.0025	0.91423	0.00688482	8.6031	0.915703	0.0068905	8.78555	0.916204	0.00689261	8.85115														10.6742	1	1	1		8.67424	1	0	0
50.1033	348.558	48.0424	0.653083	0.0209717	1.40252	0.0223385	2.34373e+06	22.4714						50.1025	0.91392	0.00688493	8.60324	0.915406	0.00689065	8.78606	0.915912	0.00689277	8.85183														10.6794	1	1	1		8.67944	1	0	0
50.2033	348.558	48.0424	0.653079	0.0209715	1.40251	0.0223306	2.34772e+06	22.4714						50.2025	0.913609	0.00688505	8.60339	0.915109	0.0068908	8.78657	0.91562	0.00689294	8.85252														10.6846	1	1	1		8.68464	1	0	0
50.3034	348.558	48.0424	0.653076	0.0209713	1.4025	0.0223227	2.35171e+06	22.4714						50.3025	0.913297	0.00688516	8.60354	0.914811	0.00689096	8.78708	0.915327	0.00689311	8.85321														10.6898	1	1	1		8.68983	1	0	0
50.4034	348.558	48.0424	0.653072	0.020971	1.4025	0.0223148	2.35571e+06	22.4713						50.4025	0.912986	0.00688528	8.60369	0.914513	0.00689111	8.78759	0.915034	0.00689328	8.85389														10.695	1	1	1		8.69503	1	0	0
50.5034	348.558	48.0424	0.653068	0.0209708	1.40249	0.0223069	2.35972e+06	22.4713						50.5025	0.912673	0.0068854	8.60383	0.914215	0.00689126	8.78811	0.914741	0.00689344	8.85458														10.7002	1	1	1		8.70023	1	0	0
50.6034	348.558	48.0424	0.653065	0.0209705	1.40248	0.022299	2.36374e+06	22.4713						50.6025	0.912361	0.00688551	8.60398	0.913916	0.00689141	8.78862	0.914448	0.00689361	8.85526														10.7054	1	1	1		8.70543	1	0	0
50.7034	348.558	48.0424	0.653061	0.0209703	1.40247	0.0222911	2.36776e+06	22.4713						50.7025	0.912047	0.00688563	8.60413	0.913617	0.00689157	8.78913	0.914154	0.00689378	8.85595														10.7106	1	1	1		8.71063	1	0	0
50.8034	348.558	48.0424	0.653058	0.0209701	1.40247	0.0222832	2.37179e+06	22.4713						50.8025	0.911734	0.00688574	8.60427	0.913318	0.00689172	8.78964	0.91386	0.00689395	8.85663														10.7158	1	1	1		8.71582	1	0	0
50.9034	348.558	48.0424	0.653054	0.0209698	1.40246	0.0222754	2.37582e+06	22.4713						50.9025	0.91142	0.00688586	8.60442	0.913019	0.00689187	8.79015	0.913566	0.00689412	8.85732														10.721	1	1	1		8.72102	1	0	0
51.0034	348.558	48.0424	0.65305	0.0209696	1.40245	0.0222675	2.37987e+06	22.4713						51.0026	0.911105	0.00688597	8.60456	0.912719	0.00689203	8.79066	0.913271	0.00689429	8.858														10.7262	1	1	1		8.72622	1	0	0
51.1034	348.558	48.0424	0.653047	0.0209694	1.40244	0.0222597	2.38392e+06	22.4713						51.1026	0.910791	0.00688609	8.60471	0.912419	0.00689218	8.79117	0.912976	0.00689446	8.85869														10.7314	1	1	1		8.73142	1	0	0
51.2034	348.558	48.0424	0.653043	0.0209691	1.40243	0.0222518	2.38797e+06	22.4713						51.2026	0.910475	0.00688621	8.60485	0.912118	0.00689234	8.79168	0.912681	0.00689463	8.85937														10.7366	1	1	1		8.73662	1	0	0
51.3034	348.558	48.0424	0.65304	0.0209689	1.40243	0.022244	2.39203e+06	22.4713						51.3026	0.91016	0.00688632	8.605	0.911817	0.00689249	8.79219	0.912385	0.0068948	8.86006														10.7418	1	1	1		8.74181	1	0	0
51.4034	348.558	48.0424	0.653036	0.0209687	1.40242	0.0222362	2.3961e+06	22.4713						51.4026	0.909844	0.00688644	8.60514	0.911516	0.00689265	8.79269	0.91209	0.00689497	8.86074														10.747	1	1	1		8.74701	1	0	0
51.5034	348.558	48.0424	0.653032	0.0209684	1.40241	0.0222284	2.40018e+06	22.4713						51.5026	0.909527	0.00688656	8.60529	0.911215	0.0068928	8.7932	0.911794	0.00689515	8.86143														10.7522	1	1	1		8.75221	1	0	0
51.6034	348.558	48.0424	0.653029	0.0209682	1.4024	0.0222206	2.40427e+06	22.4713						51.6026	0.90921	0.00688667	8.60543	0.910913	0.00689296	8.79371	0.911498	0.00689532	8.86211														10.7574	1	1	1		8.75741	1	0	0
51.7034	348.558	48.0424	0.653025	0.020968	1.4024	0.0222128	2.40836e+06	22.4713						51.7026	0.908893	0.00688679	8.60558	0.910611	0.00689311	8.79422	0.911201	0.00689549	8.8628														10.7626	1	1	1		8.76261	1	0	0
51.8035	348.558	48.0424	0.653022	0.0209677	1.40239	0.022205	2.41245e+06	22.4712						51.8026	0.908575	0.00688691	8.60572	0.910309	0.00689327	8.79473	0.910904	0.00689566	8.86348														10.7678	1	1	1		8.7678	1	0	0
51.9035	348.558	48.0424	0.653018	0.0209675	1.40238	0.0221972	2.41656e+06	22.4712						51.9026	0.908257	0.00688703	8.60587	0.910006	0.00689343	8.79524	0.910607	0.00689584	8.86417														10.773	1	1	1		8.773	1	0	0
52.0035	348.558	48.0424	0.653015	0.0209673	1.40237	0.0221895	2.42067e+06	22.4712						52.0026	0.907939	0.00688714	8.60601	0.909703	0.00689358	8.79574	0.91031	0.00689601	8.86485														10.7782	1	1	1		8.7782	1	0	0
52.1035	348.558	48.0424	0.653011	0.020967	1.40236	0.0221817	2.42479e+06	22.4712						52.1026	0.90762	0.00688726	8.60615	0.9094	0.00689374	8.79625	0.910012	0.00689619	8.86553														10.7834	1	1	1		8.7834	1	0	0
52.2035	348.558	48.0424	0.653007	0.0209668	1.40236	0.022174	2.42892e+06	22.4712						52.2026	0.9073	0.00688738	8.6063	0.909096	0.0068939	8.79676	0.909714	0.00689636	8.86622														10.7886	1	1	1		8.7886	1	0	0
52.3035	348.558	48.0424	0.653004	0.0209666	1.40235	0.0221663	2.43305e+06	22.4712						52.3026	0.906981	0.0068875	8.60644	0.908792	0.00689405	8.79726	0.909416	0.00689653	8.8669														10.7938	1	1	1		8.79379	1	0	0
52.4035	348.558	48.0424	0.653	0.0209663	1.40234	0.0221585	2.43719e+06	22.4712						52.4026	0.90666	0.00688761	8.60658	0.908488	0.00689421	8.79777	0.909118	0.00689671	8.86759														10.799	1	1	1		8.79899	1	0	0
52.5035	348.558	48.0424	0.652997	0.0209661	1.40233	0.0221508	2.44134e+06	22.4712						52.5026	0.90634	0.00688773	8.60673	0.908184	0.00689437	8.79827	0.908819	0.00689689	8.86827														10.8042	1	1	1		8.80419	1	0	0
52.6035	348.558	48.0424	0.652993	0.0209659	1.40233	0.0221431	2.44549e+06	22.4712						52.6026	0.906019	0.00688785	8.60687	0.907879	0.00689453	8.79878	0.908521	0.00689706	8.86895														10.8094	1	1	1		8.80939	1	0	0
52.7035	348.558	48.0424	0.65299	0.0209657	1.40232	0.0221354	2.44965e+06	22.4712						52.7026	0.905698	0.00688797	8.60701	0.907574	0.00689469	8.79929	0.908222	0.00689724	8.86964														10.8146	1	1	1		8.81459	1	0	0
52.8035	348.558	48.0424	0.652986	0.0209654	1.40231	0.0221277	2.45382e+06	22.4712						52.8026	0.905376	0.00688809	8.60715	0.907269	0.00689485	8.79979	0.907922	0.00689742	8.87032														10.8198	1	1	1		8.81978	1	0	0
52.9035	348.558	48.0424	0.652983	0.0209652	1.4023	0.0221201	2.45799e+06	22.4712						52.9026	0.905054	0.0068882	8.60729	0.906963	0.00689501	8.8003	0.907623	0.00689759	8.871														10.825	1	1	1		8.82498	1	0	0
53.0035	348.558	48.0424	0.652979	0.020965	1.4023	0.0221124	2.46218e+06	22.4712						53.0027	0.904731	0.00688832	8.60744	0.906657	0.00689517	8.8008	0.907323	0.00689777	8.87169														10.8302	1	1	1		8.83018	1	0	0
53.1035	348.558	48.0424	0.652976	0.0209647	1.40229	0.0221048	2.46637e+06	22.4712						53.1027	0.904408	0.00688844	8.60758	0.906351	0.00689533	8.8013	0.907023	0.00689795	8.87237														10.8354	1	1	1		8.83538	1	0	0
53.2035	348.558	48.0424	0.652972	0.0209645	1.40228	0.0220971	2.47056e+06	22.4712						53.2027	0.904085	0.00688856	8.60772	0.906045	0.00689549	8.80181	0.906723	0.00689813	8.87306														10.8406	1	1	1		8.84058	1	0	0
53.3036	348.558	48.0424	0.652969	0.0209643	1.40227	0.0220895	2.47477e+06	22.4711						53.3027	0.903761	0.00688868	8.60786	0.905738	0.00689565	8.80231	0.906422	0.00689831	8.87374														10.8458	1	1	1		8.84577	1	0	0
53.4036	348.558	48.0424	0.652965	0.0209641	1.40227	0.0220819	2.47898e+06	22.4711						53.4027	0.903437	0.0068888	8.608	0.905431	0.00689581	8.80282	0.906121	0.00689848	8.87442														10.851	1	1	1		8.85097	1	0	0
53.5036	348.558	48.0424	0.652962	0.0209638	1.40226	0.0220742	2.48319e+06	22.4711						53.5027	0.903112	0.00688892	8.60814	0.905124	0.00689597	8.80332	0.90582	0.00689866	8.8751														10.8562	1	1	1		8.85617	1	0	0
53.6036	348.558	48.0424	0.652958	0.0209636	1.40225	0.0220666	2.48742e+06	22.4711						53.6027	0.902788	0.00688904	8.60828	0.904816	0.00689613	8.80382	0.905519	0.00689884	8.87579														10.8614	1	1	1		8.86137	1	0	0
53.7036	348.558	48.0423	0.652955	0.0209634	1.40224	0.022059	2.49165e+06	22.4711						53.7027	0.902462	0.00688916	8.60842	0.904509	0.00689629	8.80432	0.905218	0.00689902	8.87647														10.8666	1	1	1		8.86656	1	0	0
53.8036	348.558	48.0423	0.652951	0.0209631	1.40223	0.0220515	2.49589e+06	22.4711						53.8027	0.902137	0.00688928	8.60856	0.9042	0.00689646	8.80483	0.904916	0.00689921	8.87715														10.8718	1	1	1		8.87176	1	0	0
53.9036	348.558	48.0423	0.652948	0.0209629	1.40223	0.0220439	2.50014e+06	22.4711						53.9027	0.901811	0.0068894	8.6087	0.903892	0.00689662	8.80533	0.904614	0.00689939	8.87784														10.877	1	1	1		8.87696	1	0	0
54.0036	348.558	48.0423	0.652944	0.0209627	1.40222	0.0220363	2.50439e+06	22.4711						54.0027	0.901484	0.00688952	8.60884	0.903584	0.00689678	8.80583	0.904312	0.00689957	8.87852														10.8822	1	1	1		8.88216	1	0	0
54.1036	348.558	48.0423	0.652941	0.0209625	1.40221	0.0220288	2.50865e+06	22.4711						54.1027	0.901157	0.00688964	8.60898	0.903275	0.00689694	8.80633	0.90401	0.00689975	8.8792														10.8874	1	1	1		8.88736	1	0	0
54.2036	348.558	48.0423	0.652937	0.0209622	1.4022	0.0220212	2.51292e+06	22.4711						54.2027	0.90083	0.00688976	8.60912	0.902965	0.00689711	8.80683	0.903707	0.00689993	8.87988														10.8926	1	1	1		8.89255	1	0	0
54.3036	348.558	48.0423	0.652934	0.020962	1.4022	0.0220137	2.5172e+06	22.4711						54.3027	0.900503	0.00688988	8.60926	0.902656	0.00689727	8.80733	0.903404	0.00690012	8.88057														10.8978	1	1	1		8.89775	1	0	0
54.4036	348.558	48.0423	0.65293	0.0209618	1.40219	0.0220061	2.52148e+06	22.4711						54.4027	0.900175	0.00689	8.6094	0.902346	0.00689744	8.80784	0.903102	0.0069003	8.88125														10.903	1	1	1		8.90295	1	0	0
54.5036	348.558	48.0423	0.652927	0.0209616	1.40218	0.0219986	2.52577e+06	22.4711						54.5027	0.899846	0.00689012	8.60954	0.902037	0.0068976	8.80834	0.902798	0.00690048	8.88193														10.9081	1	1	1		8.90815	1	0	0
54.6036	348.558	48.0423	0.652923	0.0209613	1.40217	0.0219911	2.53007e+06	22.4711						54.6027	0.899518	0.00689024	8.60968	0.901726	0.00689776	8.80884	0.902495	0.00690067	8.88261														10.9133	1	1	1		8.91335	1	0	0
54.7036	348.558	48.0423	0.65292	0.0209611	1.40217	0.0219836	2.53437e+06	22.4711						54.7027	0.899188	0.00689036	8.60982	0.901416	0.00689793	8.80934	0.902191	0.00690085	8.88329														10.9185	1	1	1		8.91854	1	0	0
54.8037	348.558	48.0423	0.652916	0.0209609	1.40216	0.0219761	2.53869e+06	22.471						54.8027	0.898859	0.00689048	8.60996	0.901105	0.00689809	8.80984	0.901888	0.00690104	8.88398														10.9237	1	1	1		8.92374	1	0	0
54.9037	348.558	48.0423	0.652913	0.0209607	1.40215	0.0219686	2.54301e+06	22.471						54.9027	0.898529	0.0068906	8.61009	0.900794	0.00689826	8.81033	0.901584	0.00690122	8.88466														10.9289	1	1	1		8.92894	1	0	0
55.0037	348.558	48.0423	0.65291	0.0209604	1.40214	0.0219612	2.54733e+06	22.471						55.0028	0.898199	0.00689072	8.61023	0.900483	0.00689843	8.81083	0.901279	0.00690141	8.88534														10.9341	1	1	1		8.93414	1	0	0
55.1037	348.558	48.0423	0.652906	0.0209602	1.40214	0.0219537	2.55167e+06	22.471						55.1028	0.897868	0.00689084	8.61037	0.900172	0.00689859	8.81133	0.900975	0.00690159	8.88602														10.9393	1	1	1		8.93934	1	0	0
55.2037	348.558	48.0423	0.652903	0.02096	1.40213	0.0219463	2.55601e+06	22.471						55.2028	0.897538	0.00689096	8.61051	0.89986	0.00689876	8.81183	0.90067	0.00690178	8.8867														10.9445	1	1	1		8.94453	1	0	0
55.3037	348.558	48.0423	0.652899	0.0209598	1.40212	0.0219388	2.56036e+06	22.471						55.3028	0.897206	0.00689109	8.61065	0.899548	0.00689893	8.81233	0.900366	0.00690197	8.88738														10.9497	1	1	1		8.94973	1	0	0
55.4037	348.558	48.0423	0.652896	0.0209596	1.40212	0.0219314	2.56471e+06	22.471						55.4028	0.896875	0.00689121	8.61078	0.899236	0.00689909	8.81283	0.900061	0.00690215	8.88806														10.9549	1	1	1		8.95493	1	0	0
55.5037	348.558	48.0423	0.652892	0.0209593	1.40211	0.021924	2.56908e+06	22.471						55.5028	0.896543	0.00689133	8.61092	0.898924	0.00689926	8.81333	0.899756	0.00690234	8.88875														10.9601	1	1	1		8.96013	1	0	0
55.6037	348.558	48.0423	0.652889	0.0209591	1.4021	0.0219166	2.57345e+06	22.471						55.6028	0.89621	0.00689145	8.61106	0.898611	0.00689943	8.81382	0.89945	0.00690253	8.88943														10.9653	1	1	1		8.96533	1	0	0
55.7037	348.558	48.0423	0.652886	0.0209589	1.40209	0.0219092	2.57783e+06	22.471						55.7028	0.895877	0.00689157	8.61119	0.898298	0.00689959	8.81432	0.899145	0.00690272	8.89011														10.9705	1	1	1		8.97052	1	0	0
55.8037	348.558	48.0423	0.652882	0.0209587	1.40209	0.0219018	2.58221e+06	22.471						55.8028	0.895544	0.00689169	8.61133	0.897985	0.00689976	8.81482	0.898839	0.00690291	8.89079														10.9757	1	1	1		8.97572	1	0	0
55.9037	348.558	48.0423	0.652879	0.0209584	1.40208	0.0218944	2.58661e+06	22.471						55.9028	0.895211	0.00689182	8.61147	0.897672	0.00689993	8.81531	0.898533	0.0069031	8.89147														10.9809	1	1	1		8.98092	1	0	0
56.0037	348.558	48.0423	0.652875	0.0209582	1.40207	0.021887	2.59101e+06	22.471						56.0028	0.894877	0.00689194	8.6116	0.897358	0.0069001	8.81581	0.898227	0.00690329	8.89215														10.9861	1	1	1		8.98612	1	0	0
56.1037	348.558	48.0423	0.652872	0.020958	1.40206	0.0218796	2.59542e+06	22.471						56.1028	0.894543	0.00689206	8.61174	0.897044	0.00690027	8.81631	0.897921	0.00690348	8.89283														10.9913	1	1	1		8.99132	1	0	0
56.2037	348.558	48.0423	0.652869	0.0209578	1.40206	0.0218723	2.59983e+06	22.4709						56.2028	0.894208	0.00689218	8.61187	0.89673	0.00690044	8.8168	0.897614	0.00690367	8.89351														10.9965	1	1	1		8.99651	1	0	0
56.3038	348.558	48.0423	0.652865	0.0209576	1.40205	0.0218649	2.60426e+06	22.4709						56.3028	0.893873	0.00689231	8.61201	0.896416	0.00690061	8.8173	0.897308	0.00690386	8.89419														11.0017	1	1	1		9.00171	1	0	0
56.4038	348.558	48.0423	0.652862	0.0209573	1.40204	0.0218576	2.60869e+06	22.4709						56.4028	0.893538	0.00689243	8.61214	0.896102	0.00690078	8.81779	0.897001	0.00690405	8.89487														11.0069	1	1	1		9.00691	1	0	0
56.5038	348.558	48.0423	0.652859	0.0209571	1.40203	0.0218503	2.61313e+06	22.4709						56.5028	0.893202	0.00689255	8.61228	0.895787	0.00690095	8.81829	0.896694	0.00690424	8.89555														11.0121	1	1	1		9.01211	1	0	0
56.6038	348.558	48.0423	0.652855	0.0209569	1.40203	0.021843	2.61757e+06	22.4709						56.6028	0.892867	0.00689267	8.61241	0.895472	0.00690112	8.81878	0.896387	0.00690443	8.89623														11.0173	1	1	1		9.01731	1	0	0
56.7038	348.558	48.0423	0.652852	0.0209567	1.40202	0.0218357	2.62203e+06	22.4709						56.7028	0.89253	0.0068928	8.61255	0.895157	0.00690129	8.81928	0.896079	0.00690462	8.89691														11.0225	1	1	1		9.0225	1	0	0
56.8038	348.558	48.0423	0.652848	0.0209565	1.40201	0.0218284	2.62649e+06	22.4709						56.8028	0.892194	0.00689292	8.61268	0.894841	0.00690146	8.81977	0.895772	0.00690482	8.89759														11.0277	1	1	1		9.0277	1	0	0
56.9038	348.558	48.0423	0.652845	0.0209563	1.40201	0.0218211	2.63096e+06	22.4709						56.9028	0.891857	0.00689304	8.61282	0.894526	0.00690163	8.82026	0.895464	0.00690501	8.89827														11.0329	1	1	1		9.0329	1	0	0
57.0038	348.558	48.0423	0.652842	0.020956	1.402	0.0218138	2.63544e+06	22.4709						57.0029	0.891519	0.00689317	8.61295	0.89421	0.00690181	8.82076	0.895157	0.0069052	8.89895														11.0381	1	1	1		9.0381	1	0	0
57.1038	348.558	48.0423	0.652838	0.0209558	1.40199	0.0218065	2.63992e+06	22.4709						57.1029	0.891182	0.00689329	8.61309	0.893894	0.00690198	8.82125	0.894849	0.0069054	8.89963														11.0433	1	1	1		9.0433	1	0	0
57.2038	348.558	48.0423	0.652835	0.0209556	1.40198	0.0217993	2.64441e+06	22.4709						57.2029	0.890844	0.00689341	8.61322	0.893578	0.00690215	8.82174	0.89454	0.00690559	8.90031														11.0485	1	1	1		9.04849	1	0	0
57.3038	348.558	48.0423	0.652832	0.0209554	1.40198	0.021792	2.64891e+06	22.4709						57.3029	0.890505	0.00689354	8.61335	0.893261	0.00690232	8.82224	0.894232	0.00690579	8.90099														11.0537	1	1	1		9.05369	1	0	0
57.4038	348.558	48.0423	0.652828	0.0209552	1.40197	0.0217848	2.65342e+06	22.4709						57.4029	0.890166	0.00689366	8.61349	0.892945	0.0069025	8.82273	0.893924	0.00690598	8.90167														11.0589	1	1	1		9.05889	1	0	0
57.5038	348.558	48.0423	0.652825	0.020955	1.40196	0.0217776	2.65793e+06	22.4709						57.5029	0.889827	0.00689379	8.61362	0.892628	0.00690267	8.82322	0.893615	0.00690618	8.90235														11.0641	1	1	1		9.06409	1	0	0
57.6038	348.558	48.0423	0.652822	0.0209547	1.40195	0.0217704	2.66246e+06	22.4709						57.6029	0.889488	0.00689391	8.61375	0.892311	0.00690284	8.82371	0.893307	0.00690638	8.90303														11.0693	1	1	1		9.06929	1	0	0
57.7038	348.558	48.0423	0.652818	0.0209545	1.40195	0.0217632	2.66699e+06	22.4708						57.7029	0.889148	0.00689403	8.61389	0.891994	0.00690302	8.82421	0.892998	0.00690657	8.90371														11.0745	1	1	1		9.07448	1	0	0
57.8039	348.558	48.0423	0.652815	0.0209543	1.40194	0.021756	2.67152e+06	22.4708						57.8029	0.888808	0.00689416	8.61402	0.891676	0.00690319	8.8247	0.892689	0.00690677	8.90439														11.0797	1	1	1		9.07968	1	0	0
57.9039	348.558	48.0423	0.652812	0.0209541	1.40193	0.0217488	2.67607e+06	22.4708						57.9029	0.888468	0.00689428	8.61415	0.891359	0.00690337	8.82519	0.89238	0.00690697	8.90507														11.0849	1	1	1		9.08488	1	0	0
58.0039	348.558	48.0423	0.652809	0.0209539	1.40193	0.0217416	2.68062e+06	22.4708						58.0029	0.888127	0.00689441	8.61428	0.891041	0.00690354	8.82568	0.89207	0.00690717	8.90575														11.0901	1	1	1		9.09008	1	0	0
58.1039	348.558	48.0423	0.652805	0.0209537	1.40192	0.0217344	2.68518e+06	22.4708						58.1029	0.887786	0.00689453	8.61442	0.890723	0.00690372	8.82617	0.891761	0.00690737	8.90643														11.0953	1	1	1		9.09528	1	0	0
58.2039	348.558	48.0423	0.652802	0.0209534	1.40191	0.0217273	2.68975e+06	22.4708						58.2029	0.887445	0.00689466	8.61455	0.890405	0.00690389	8.82666	0.891451	0.00690756	8.9071														11.1005	1	1	1		9.10047	1	0	0
58.3039	348.558	48.0423	0.652799	0.0209532	1.4019	0.0217201	2.69433e+06	22.4708						58.3029	0.887103	0.00689478	8.61468	0.890086	0.00690407	8.82715	0.891142	0.00690776	8.90778														11.1057	1	1	1		9.10567	1	0	0
58.4039	348.558	48.0423	0.652795	0.020953	1.4019	0.021713	2.69891e+06	22.4708						58.4029	0.886761	0.00689491	8.61481	0.889768	0.00690424	8.82764	0.890832	0.00690796	8.90846														11.1109	1	1	1		9.11087	1	0	0
58.5039	348.558	48.0423	0.652792	0.0209528	1.40189	0.0217059	2.70351e+06	22.4708						58.5029	0.886419	0.00689503	8.61494	0.889449	0.00690442	8.82813	0.890522	0.00690816	8.90914														11.1161	1	1	1		9.11607	1	0	0
58.6039	348.558	48.0423	0.652789	0.0209526	1.40188	0.0216988	2.70811e+06	22.4708						58.6029	0.886076	0.00689516	8.61507	0.88913	0.0069046	8.82862	0.890212	0.00690836	8.90982														11.1213	1	1	1		9.12127	1	0	0
58.7039	348.558	48.0423	0.652786	0.0209524	1.40188	0.0216916	2.71271e+06	22.4708						58.7029	0.885733	0.00689528	8.61521	0.888811	0.00690477	8.82911	0.889902	0.00690856	8.9105														11.1265	1	1	1		9.12646	1	0	0
58.8039	348.558	48.0423	0.652782	0.0209522	1.40187	0.0216846	2.71733e+06	22.4708						58.8029	0.885389	0.00689541	8.61534	0.888492	0.00690495	8.82959	0.889591	0.00690877	8.91118														11.1317	1	1	1		9.13166	1	0	0
58.9039	348.558	48.0423	0.652779	0.020952	1.40186	0.0216775	2.72195e+06	22.4708						58.9029	0.885046	0.00689553	8.61547	0.888172	0.00690513	8.83008	0.889281	0.00690897	8.91185														11.1369	1	1	1		9.13686	1	0	0
59.0039	348.558	48.0423	0.652776	0.0209517	1.40186	0.0216704	2.72658e+06	22.4708						59.003	0.884702	0.00689566	8.6156	0.887852	0.00690531	8.83057	0.88897	0.00690917	8.91253														11.1421	1	1	1		9.14206	1	0	0
59.1039	348.558	48.0423	0.652772	0.0209515	1.40185	0.0216633	2.73122e+06	22.4707						59.103	0.884358	0.00689579	8.61573	0.887533	0.00690549	8.83106	0.88866	0.00690937	8.91321														11.1473	1	1	1		9.14726	1	0	0
59.2039	348.558	48.0423	0.652769	0.0209513	1.40184	0.0216563	2.73587e+06	22.4707						59.203	0.884013	0.00689591	8.61586	0.887213	0.00690566	8.83155	0.888349	0.00690958	8.91389														11.1525	1	1	1		9.15245	1	0	0
59.304	348.558	48.0423	0.652766	0.0209511	1.40183	0.0216492	2.74053e+06	22.4707						59.303	0.883668	0.00689604	8.61599	0.886892	0.00690584	8.83203	0.888038	0.00690978	8.91457														11.1577	1	1	1		9.15765	1	0	0
59.404	348.558	48.0423	0.652763	0.0209509	1.40183	0.0216422	2.74519e+06	22.4707						59.403	0.883323	0.00689616	8.61612	0.886572	0.00690602	8.83252	0.887727	0.00690998	8.91524														11.1628	1	1	1		9.16285	1	0	0
59.504	348.558	48.0423	0.65276	0.0209507	1.40182	0.0216351	2.74986e+06	22.4707						59.503	0.882977	0.00689629	8.61625	0.886252	0.0069062	8.83301	0.887416	0.00691019	8.91592														11.168	1	1	1		9.16805	1	0	0
59.604	348.558	48.0423	0.652756	0.0209505	1.40181	0.0216281	2.75454e+06	22.4707						59.603	0.882631	0.00689642	8.61638	0.885931	0.00690638	8.83349	0.887104	0.00691039	8.9166														11.1732	1	1	1		9.17324	1	0	0
59.704	348.558	48.0423	0.652753	0.0209503	1.40181	0.0216211	2.75923e+06	22.4707						59.703	0.882285	0.00689654	8.61651	0.88561	0.00690656	8.83398	0.886793	0.0069106	8.91728														11.1784	1	1	1		9.17844	1	0	0
59.804	348.558	48.0423	0.65275	0.0209501	1.4018	0.0216141	2.76392e+06	22.4707						59.803	0.881939	0.00689667	8.61663	0.885289	0.00690674	8.83446	0.886482	0.00691081	8.91795														11.1836	1	1	1		9.18364	1	0	0
59.904	348.558	48.0423	0.652747	0.0209499	1.40179	0.0216071	2.76862e+06	22.4707						59.903	0.881592	0.0068968	8.61676	0.884968	0.00690692	8.83495	0.88617	0.00691101	8.91863														11.1888	1	1	1		9.18884	1	0	0
60.004	348.558	48.0423	0.652743	0.0209496	1.40179	0.0216002	2.77333e+06	22.4707						60.003	0.881245	0.00689692	8.61689	0.884646	0.00690711	8.83543	0.885858	0.00691122	8.91931														11.194	1	1	1		9.19404	1	0	0
60.104	348.558	48.0422	0.65274	0.0209494	1.40178	0.0215932	2.77805e+06	22.4707						60.103	0.880897	0.00689705	8.61702	0.884325	0.00690729	8.83592	0.885547	0.00691143	8.91998														11.1992	1	1	1		9.19923	1	0	0
60.204	348.558	48.0422	0.652737	0.0209492	1.40177	0.0215862	2.78278e+06	22.4707						60.203	0.880549	0.00689718	8.61715	0.884003	0.00690747	8.8364	0.885235	0.00691163	8.92066														11.2044	1	1	1		9.20443	1	0	0
60.304	348.558	48.0422	0.652734	0.020949	1.40176	0.0215793	2.78752e+06	22.4707						60.303	0.880201	0.00689731	8.61728	0.883681	0.00690765	8.83689	0.884923	0.00691184	8.92134														11.2096	1	1	1		9.20963	1	0	0
60.404	348.558	48.0422	0.652731	0.0209488	1.40176	0.0215723	2.79226e+06	22.4707						60.403	0.879853	0.00689743	8.61741	0.883359	0.00690783	8.83737	0.884611	0.00691205	8.92201														11.2148	1	1	1		9.21483	1	0	0
60.504	348.558	48.0422	0.652727	0.0209486	1.40175	0.0215654	2.79701e+06	22.4706						60.503	0.879504	0.00689756	8.61753	0.883037	0.00690802	8.83786	0.884299	0.00691226	8.92269														11.22	1	1	1		9.22003	1	0	0
60.604	348.558	48.0422	0.652724	0.0209484	1.40174	0.0215585	2.80177e+06	22.4706						60.603	0.879155	0.00689769	8.61766	0.882715	0.0069082	8.83834	0.883987	0.00691247	8.92337														11.2252	1	1	1		9.22522	1	0	0
60.704	348.558	48.0422	0.652721	0.0209482	1.40174	0.0215516	2.80654e+06	22.4706						60.703	0.878806	0.00689781	8.61779	0.882393	0.00690838	8.83882	0.883674	0.00691268	8.92404														11.2304	1	1	1		9.23042	1	0	0
60.8041	348.558	48.0422	0.652718	0.020948	1.40173	0.0215447	2.81131e+06	22.4706						60.803	0.878457	0.00689794	8.61792	0.88207	0.00690857	8.83931	0.883362	0.00691289	8.92472														11.2356	1	1	1		9.23562	1	0	0
60.9041	348.558	48.0422	0.652715	0.0209478	1.40172	0.0215378	2.81609e+06	22.4706						60.903	0.878107	0.00689807	8.61804	0.881747	0.00690875	8.83979	0.883049	0.0069131	8.9254														11.2408	1	1	1		9.24082	1	0	0
61.0041	348.558	48.0422	0.652712	0.0209476	1.40172	0.0215309	2.82089e+06	22.4706						61.0031	0.877757	0.0068982	8.61817	0.881425	0.00690893	8.84027	0.882737	0.00691331	8.92607														11.246	1	1	1		9.24602	1	0	0
61.1041	348.558	48.0422	0.652708	0.0209474	1.40171	0.0215241	2.82569e+06	22.4706						61.1031	0.877406	0.00689833	8.6183	0.881102	0.00690912	8.84075	0.882424	0.00691352	8.92675														11.2512	1	1	1		9.25121	1	0	0
61.2041	348.558	48.0422	0.652705	0.0209472	1.4017	0.0215172	2.83049e+06	22.4706						61.2031	0.877056	0.00689845	8.61842	0.880778	0.0069093	8.84123	0.882112	0.00691373	8.92742														11.2564	1	1	1		9.25641	1	0	0
61.3041	348.558	48.0422	0.652702	0.020947	1.4017	0.0215104	2.83531e+06	22.4706						61.3031	0.876705	0.00689858	8.61855	0.880455	0.00690949	8.84172	0.881799	0.00691395	8.9281														11.2616	1	1	1		9.26161	1	0	0
61.4041	348.558	48.0422	0.652699	0.0209467	1.40169	0.0215035	2.84013e+06	22.4706						61.4031	0.876353	0.00689871	8.61867	0.880132	0.00690967	8.8422	0.881486	0.00691416	8.92878														11.2668	1	1	1		9.26681	1	0	0
61.5041	348.558	48.0422	0.652696	0.0209465	1.40168	0.0214967	2.84497e+06	22.4706						61.5031	0.876002	0.00689884	8.6188	0.879808	0.00690986	8.84268	0.881173	0.00691437	8.92945														11.272	1	1	1		9.27201	1	0	0
61.6041	348.558	48.0422	0.652693	0.0209463	1.40168	0.0214899	2.84981e+06	22.4706						61.6031	0.87565	0.00689897	8.61893	0.879485	0.00691005	8.84316	0.88086	0.00691459	8.93013														11.2772	1	1	1		9.2772	1	0	0
61.7041	348.558	48.0422	0.65269	0.0209461	1.40167	0.0214831	2.85466e+06	22.4706						61.7031	0.875298	0.0068991	8.61905	0.879161	0.00691023	8.84364	0.880547	0.0069148	8.9308														11.2824	1	1	1		9.2824	1	0	0
61.8041	348.558	48.0422	0.652686	0.0209459	1.40166	0.0214763	2.85951e+06	22.4706						61.8031	0.874945	0.00689923	8.61918	0.878837	0.00691042	8.84412	0.880234	0.00691501	8.93148														11.2876	1	1	1		9.2876	1	0	0
61.9041	348.558	48.0422	0.652683	0.0209457	1.40166	0.0214695	2.86438e+06	22.4706						61.9031	0.874592	0.00689935	8.6193	0.878513	0.00691061	8.8446	0.879921	0.00691523	8.93215														11.2928	1	1	1		9.2928	1	0	0
62.0041	348.558	48.0422	0.65268	0.0209455	1.40165	0.0214627	2.86925e+06	22.4705						62.0031	0.874239	0.00689948	8.61943	0.878189	0.00691079	8.84508	0.879608	0.00691545	8.93283														11.298	1	1	1		9.298	1	0	0
62.1041	348.557	48.0422	0.652677	0.0209453	1.40164	0.0214559	2.87413e+06	22.4705						62.1031	0.873886	0.00689961	8.61955	0.877864	0.00691098	8.84556	0.879294	0.00691566	8.9335														11.3032	1	1	1		9.30319	1	0	0
62.2041	348.557	48.0422	0.652674	0.0209451	1.40163	0.0214492	2.87903e+06	22.4705						62.2031	0.873532	0.00689974	8.61968	0.87754	0.00691117	8.84604	0.878981	0.00691588	8.93418														11.3084	1	1	1		9.30839	1	0	0
62.3042	348.557	48.0422	0.652671	0.0209449	1.40163	0.0214424	2.88392e+06	22.4705						62.3031	0.873179	0.00689987	8.6198	0.877215	0.00691136	8.84651	0.878668	0.00691609	8.93485														11.3136	1	1	1		9.31359	1	0	0
62.4042	348.557	48.0422	0.652668	0.0209447	1.40162	0.0214357	2.88883e+06	22.4705						62.4031	0.872824	0.0069	8.61993	0.876891	0.00691155	8.84699	0.878354	0.00691631	8.93553														11.3188	1	1	1		9.31879	1	0	0
62.5042	348.557	48.0422	0.652665	0.0209445	1.40161	0.021429	2.89375e+06	22.4705						62.5031	0.87247	0.00690013	8.62005	0.876566	0.00691174	8.84747	0.878041	0.00691653	8.9362														11.324	1	1	1		9.32399	1	0	0
62.6042	348.557	48.0422	0.652662	0.0209443	1.40161	0.0214223	2.89867e+06	22.4705						62.6031	0.872115	0.00690026	8.62018	0.876241	0.00691193	8.84795	0.877727	0.00691675	8.93688														11.3292	1	1	1		9.32918	1	0	0
62.7042	348.557	48.0422	0.652658	0.0209441	1.4016	0.0214156	2.9036e+06	22.4705						62.7031	0.87176	0.00690039	8.6203	0.875916	0.00691212	8.84843	0.877414	0.00691697	8.93755														11.3344	1	1	1		9.33438	1	0	0
62.8042	348.557	48.0422	0.652655	0.0209439	1.40159	0.0214089	2.90854e+06	22.4705						62.8031	0.871405	0.00690052	8.62042	0.875591	0.00691231	8.8489	0.8771	0.00691719	8.93823														11.3396	1	1	1		9.33958	1	0	0
62.9042	348.557	48.0422	0.652652	0.0209437	1.40159	0.0214022	2.91349e+06	22.4705						62.9031	0.871049	0.00690065	8.62055	0.875266	0.0069125	8.84938	0.876786	0.00691741	8.9389														11.3448	1	1	1		9.34478	1	0	0
63.0042	348.557	48.0422	0.652649	0.0209435	1.40158	0.0213955	2.91845e+06	22.4705						63.0032	0.870694	0.00690078	8.62067	0.87494	0.00691269	8.84986	0.876473	0.00691763	8.93957														11.35	1	1	1		9.34998	1	0	0
63.1042	348.557	48.0422	0.652646	0.0209433	1.40157	0.0213888	2.92341e+06	22.4705						63.1032	0.870338	0.00690091	8.62079	0.874615	0.00691288	8.85033	0.876159	0.00691785	8.94025														11.3552	1	1	1		9.35517	1	0	0
63.2042	348.557	48.0422	0.652643	0.0209431	1.40157	0.0213822	2.92839e+06	22.4705						63.2032	0.869981	0.00690104	8.62092	0.87429	0.00691307	8.85081	0.875845	0.00691807	8.94092														11.3604	1	1	1		9.36037	1	0	0
63.3042	348.557	48.0422	0.65264	0.0209429	1.40156	0.0213755	2.93337e+06	22.4705						63.3032	0.869625	0.00690117	8.62104	0.873964	0.00691326	8.85129	0.875531	0.00691829	8.9416														11.3656	1	1	1		9.36557	1	0	0
63.4042	348.557	48.0422	0.652637	0.0209427	1.40155	0.0213689	2.93836e+06	22.4704						63.4032	0.869268	0.0069013	8.62116	0.873638	0.00691345	8.85176	0.875218	0.00691851	8.94227														11.3708	1	1	1		9.37077	1	0	0
63.5042	348.557	48.0422	0.652634	0.0209425	1.40155	0.0213623	2.94336e+06	22.4704						63.5032	0.868911	0.00690143	8.62128	0.873312	0.00691364	8.85224	0.874904	0.00691873	8.94294														11.376	1	1	1		9.37597	1	0	0
63.6042	348.557	48.0422	0.652631	0.0209423	1.40154	0.0213557	2.94837e+06	22.4704						63.6032	0.868553	0.00690156	8.62141	0.872986	0.00691384	8.85271	0.87459	0.00691896	8.94362														11.3812	1	1	1		9.38116	1	0	0
63.7042	348.557	48.0422	0.652628	0.0209421	1.40154	0.0213491	2.95339e+06	22.4704						63.7032	0.868195	0.00690169	8.62153	0.87266	0.00691403	8.85319	0.874276	0.00691918	8.94429														11.3864	1	1	1		9.38636	1	0	0
63.8043	348.557	48.0422	0.652625	0.0209419	1.40153	0.0213425	2.95841e+06	22.4704						63.8032	0.867838	0.00690182	8.62165	0.872334	0.00691422	8.85366	0.873962	0.00691941	8.94496														11.3916	1	1	1		9.39156	1	0	0
63.9043	348.557	48.0422	0.652622	0.0209417	1.40152	0.0213359	2.96345e+06	22.4704						63.9032	0.867479	0.00690195	8.62177	0.872008	0.00691442	8.85413	0.873648	0.00691963	8.94564														11.3968	1	1	1		9.39676	1	0	0
64.0043	348.557	48.0422	0.652619	0.0209415	1.40152	0.0213293	2.96849e+06	22.4704						64.0032	0.867121	0.00690209	8.62189	0.871682	0.00691461	8.85461	0.873334	0.00691985	8.94631														11.402	1	1	1		9.40196	1	0	0
64.1043	348.557	48.0422	0.652616	0.0209413	1.40151	0.0213227	2.97354e+06	22.4704						64.1032	0.866762	0.00690222	8.62202	0.871355	0.0069148	8.85508	0.87302	0.00692008	8.94698														11.4072	1	1	1		9.40715	1	0	0
64.2043	348.557	48.0422	0.652613	0.0209411	1.4015	0.0213162	2.9786e+06	22.4704						64.2032	0.866403	0.00690235	8.62214	0.871029	0.006915	8.85555	0.872706	0.00692031	8.94766														11.4124	1	1	1		9.41235	1	0	0
64.3043	348.557	48.0422	0.65261	0.0209409	1.4015	0.0213096	2.98367e+06	22.4704						64.3032	0.866044	0.00690248	8.62226	0.870702	0.00691519	8.85603	0.872392	0.00692053	8.94833														11.4175	1	1	1		9.41755	1	0	0
64.4043	348.557	48.0422	0.652607	0.0209407	1.40149	0.0213031	2.98874e+06	22.4704						64.4032	0.865684	0.00690261	8.62238	0.870376	0.00691539	8.8565	0.872078	0.00692076	8.949														11.4227	1	1	1		9.42275	1	0	0
64.5043	348.557	48.0422	0.652604	0.0209405	1.40148	0.0212966	2.99383e+06	22.4704						64.5032	0.865325	0.00690274	8.6225	0.870049	0.00691558	8.85697	0.871764	0.00692099	8.94967														11.4279	1	1	1		9.42795	1	0	0
64.6043	348.557	48.0422	0.652601	0.0209403	1.40148	0.0212901	2.99892e+06	22.4704						64.6032	0.864965	0.00690287	8.62262	0.869722	0.00691578	8.85744	0.87145	0.00692121	8.95035														11.4331	1	1	1		9.43314	1	0	0
64.7043	348.557	48.0422	0.652598	0.0209402	1.40147	0.0212836	3.00403e+06	22.4704						64.7032	0.864604	0.00690301	8.62274	0.869395	0.00691598	8.85792	0.871136	0.00692144	8.95102														11.4383	1	1	1		9.43834	1	0	0
64.8043	348.557	48.0422	0.652595	0.02094	1.40146	0.0212771	3.00914e+06	22.4703						64.8032	0.864244	0.00690314	8.62286	0.869068	0.00691617	8.85839	0.870822	0.00692167	8.95169														11.4435	1	1	1		9.44354	1	0	0
64.9043	348.557	48.0422	0.652592	0.0209398	1.40146	0.0212706	3.01426e+06	22.4703						64.9032	0.863883	0.00690327	8.62298	0.868741	0.00691637	8.85886	0.870508	0.0069219	8.95236														11.4487	1	1	1		9.44874	1	0	0
65.0043	348.557	48.0422	0.652589	0.0209396	1.40145	0.0212641	3.01939e+06	22.4703						65.0033	0.863522	0.0069034	8.6231	0.868414	0.00691657	8.85933	0.870194	0.00692213	8.95304														11.4539	1	1	1		9.45394	1	0	0
65.1043	348.557	48.0422	0.652586	0.0209394	1.40144	0.0212577	3.02452e+06	22.4703						65.1033	0.863161	0.00690354	8.62322	0.868087	0.00691676	8.8598	0.86988	0.00692236	8.95371														11.4591	1	1	1		9.45913	1	0	0
65.2043	348.557	48.0422	0.652583	0.0209392	1.40144	0.0212512	3.02967e+06	22.4703						65.2033	0.862799	0.00690367	8.62334	0.86776	0.00691696	8.86027	0.869566	0.00692259	8.95438														11.4643	1	1	1		9.46433	1	0	0
65.3044	348.557	48.0422	0.65258	0.020939	1.40143	0.0212448	3.03482e+06	22.4703						65.3033	0.862438	0.0069038	8.62346	0.867433	0.00691716	8.86074	0.869252	0.00692282	8.95505														11.4695	1	1	1		9.46953	1	0	0
65.4044	348.557	48.0422	0.652577	0.0209388	1.40142	0.0212384	3.03999e+06	22.4703						65.4033	0.862076	0.00690393	8.62358	0.867105	0.00691736	8.86121	0.868938	0.00692305	8.95572														11.4747	1	1	1		9.47473	1	0	0
65.5044	348.557	48.0422	0.652574	0.0209386	1.40142	0.0212319	3.04516e+06	22.4703						65.5033	0.861713	0.00690407	8.6237	0.866778	0.00691756	8.86168	0.868624	0.00692328	8.95639														11.4799	1	1	1		9.47992	1	0	0
65.6044	348.557	48.0422	0.652571	0.0209384	1.40141	0.0212255	3.05034e+06	22.4703						65.6033	0.861351	0.0069042	8.62382	0.86645	0.00691776	8.86215	0.86831	0.00692352	8.95707														11.4851	1	1	1		9.48512	1	0	0
65.7044	348.557	48.0422	0.652568	0.0209382	1.40141	0.0212191	3.05553e+06	22.4703						65.7033	0.860988	0.00690433	8.62393	0.866123	0.00691796	8.86262	0.867996	0.00692375	8.95774														11.4903	1	1	1		9.49032	1	0	0
65.8044	348.557	48.0422	0.652565	0.020938	1.4014	0.0212127	3.06073e+06	22.4703						65.8033	0.860625	0.00690446	8.62405	0.865795	0.00691816	8.86308	0.867682	0.00692398	8.95841														11.4955	1	1	1		9.49552	1	0	0
65.9044	348.557	48.0422	0.652562	0.0209378	1.40139	0.0212064	3.06594e+06	22.4703						65.9033	0.860262	0.0069046	8.62417	0.865468	0.00691836	8.86355	0.867368	0.00692422	8.95908														11.5007	1	1	1		9.50072	1	0	0
66.0044	348.557	48.0422	0.652559	0.0209376	1.40139	0.0212	3.07116e+06	22.4703						66.0033	0.859899	0.00690473	8.62429	0.86514	0.00691856	8.86402	0.867054	0.00692445	8.95975														11.5059	1	1	1		9.50591	1	0	0
66.1044	348.557	48.0422	0.652556	0.0209375	1.40138	0.0211936	3.07638e+06	22.4703						66.1033	0.859535	0.00690486	8.62441	0.864812	0.00691876	8.86449	0.86674	0.00692469	8.96042														11.5111	1	1	1		9.51111	1	0	0
66.2044	348.557	48.0422	0.652553	0.0209373	1.40137	0.0211873	3.08162e+06	22.4703						66.2033	0.859171	0.006905	8.62453	0.864484	0.00691896	8.86496	0.866426	0.00692492	8.96109														11.5163	1	1	1		9.51631	1	0	0
66.3044	348.557	48.0422	0.65255	0.0209371	1.40137	0.021181	3.08686e+06	22.4702						66.3033	0.858807	0.00690513	8.62464	0.864156	0.00691916	8.86542	0.866112	0.00692516	8.96176														11.5215	1	1	1		9.52151	1	0	0
66.4044	348.557	48.0422	0.652547	0.0209369	1.40136	0.0211746	3.09211e+06	22.4702						66.4033	0.858442	0.00690526	8.62476	0.863828	0.00691936	8.86589	0.865798	0.00692539	8.96243														11.5267	1	1	1		9.52671	1	0	0
66.5044	348.557	48.0422	0.652545	0.0209367	1.40135	0.0211683	3.09737e+06	22.4702						66.5033	0.858078	0.0069054	8.62488	0.8635	0.00691956	8.86636	0.865485	0.00692563	8.9631														11.5319	1	1	1		9.5319	1	0	0
66.6044	348.557	48.0422	0.652542	0.0209365	1.40135	0.021162	3.10264e+06	22.4702						66.6033	0.857713	0.00690553	8.625	0.863172	0.00691977	8.86682	0.865171	0.00692587	8.96378														11.5371	1	1	1		9.5371	1	0	0
66.7044	348.557	48.0422	0.652539	0.0209363	1.40134	0.0211557	3.10792e+06	22.4702						66.7033	0.857348	0.00690566	8.62511	0.862844	0.00691997	8.86729	0.864857	0.00692611	8.96445														11.5423	1	1	1		9.5423	1	0	0
66.8045	348.557	48.0422	0.652536	0.0209361	1.40134	0.0211494	3.11321e+06	22.4702						66.8033	0.856983	0.0069058	8.62523	0.862516	0.00692017	8.86775	0.864543	0.00692635	8.96512														11.5475	1	1	1		9.5475	1	0	0
66.9045	348.557	48.0422	0.652533	0.0209359	1.40133	0.0211432	3.11851e+06	22.4702						66.9033	0.856617	0.00690593	8.62535	0.862188	0.00692037	8.86822	0.86423	0.00692658	8.96579														11.5527	1	1	1		9.5527	1	0	0
67.0045	348.557	48.0422	0.65253	0.0209357	1.40132	0.0211369	3.12381e+06	22.4702						67.0034	0.856251	0.00690607	8.62546	0.86186	0.00692058	8.86868	0.863916	0.00692682	8.96646														11.5579	1	1	1		9.55789	1	0	0
67.1045	348.557	48.0422	0.652527	0.0209356	1.40132	0.0211307	3.12913e+06	22.4702						67.1034	0.855885	0.0069062	8.62558	0.861532	0.00692078	8.86915	0.863603	0.00692706	8.96713														11.5631	1	1	1		9.56309	1	0	0
67.2045	348.557	48.0421	0.652524	0.0209354	1.40131	0.0211244	3.13445e+06	22.4702						67.2034	0.855519	0.00690634	8.6257	0.861204	0.00692099	8.86961	0.863289	0.0069273	8.9678														11.5683	1	1	1		9.56829	1	0	0
67.3045	348.557	48.0421	0.652521	0.0209352	1.40131	0.0211182	3.13979e+06	22.4702						67.3034	0.855153	0.00690647	8.62581	0.860875	0.00692119	8.87008	0.862976	0.00692754	8.96847														11.5735	1	1	1		9.57349	1	0	0
67.4045	348.557	48.0421	0.652519	0.020935	1.4013	0.021112	3.14513e+06	22.4702						67.4034	0.854786	0.0069066	8.62593	0.860547	0.0069214	8.87054	0.862662	0.00692779	8.96914														11.5787	1	1	1		9.57869	1	0	0
67.5045	348.557	48.0421	0.652516	0.0209348	1.40129	0.0211058	3.15048e+06	22.4702						67.5034	0.854419	0.00690674	8.62604	0.860219	0.0069216	8.871	0.862349	0.00692803	8.9698														11.5839	1	1	1		9.58388	1	0	0
67.6045	348.557	48.0421	0.652513	0.0209346	1.40129	0.0210996	3.15584e+06	22.4702						67.6034	0.854052	0.00690687	8.62616	0.85989	0.00692181	8.87147	0.862035	0.00692827	8.97047														11.5891	1	1	1		9.58908	1	0	0
67.7045	348.557	48.0421	0.65251	0.0209344	1.40128	0.0210934	3.16121e+06	22.4701						67.7034	0.853685	0.00690701	8.62627	0.859562	0.00692201	8.87193	0.861722	0.00692851	8.97114														11.5943	1	1	1		9.59428	1	0	0
67.8045	348.557	48.0421	0.652507	0.0209343	1.40127	0.0210872	3.16659e+06	22.4701						67.8034	0.853317	0.00690714	8.62639	0.859233	0.00692222	8.87239	0.861409	0.00692876	8.97181														11.5995	1	1	1		9.59948	1	0	0
67.9045	348.557	48.0421	0.652504	0.0209341	1.40127	0.021081	3.17198e+06	22.4701						67.9034	0.852949	0.00690728	8.6265	0.858905	0.00692243	8.87286	0.861096	0.006929	8.97248														11.6047	1	1	1		9.60468	1	0	0
68.0045	348.557	48.0421	0.652501	0.0209339	1.40126	0.0210749	3.17738e+06	22.4701						68.0034	0.852581	0.00690741	8.62662	0.858576	0.00692263	8.87332	0.860783	0.00692924	8.97315														11.6099	1	1	1		9.60987	1	0	0
68.1045	348.557	48.0421	0.652499	0.0209337	1.40126	0.0210687	3.18278e+06	22.4701						68.1034	0.852213	0.00690755	8.62673	0.858248	0.00692284	8.87378	0.86047	0.00692949	8.97382														11.6151	1	1	1		9.61507	1	0	0
68.2045	348.557	48.0421	0.652496	0.0209335	1.40125	0.0210626	3.1882e+06	22.4701						68.2034	0.851845	0.00690768	8.62685	0.857919	0.00692305	8.87424	0.860157	0.00692973	8.97449														11.6203	1	1	1		9.62027	1	0	0
68.3046	348.557	48.0421	0.652493	0.0209333	1.40124	0.0210564	3.19362e+06	22.4701						68.3034	0.851476	0.00690782	8.62696	0.857591	0.00692326	8.8747	0.859844	0.00692998	8.97516														11.6255	1	1	1		9.62547	1	0	0
68.4046	348.557	48.0421	0.65249	0.0209331	1.40124	0.0210503	3.19906e+06	22.4701						68.4034	0.851107	0.00690795	8.62708	0.857262	0.00692347	8.87516	0.859531	0.00693023	8.97583														11.6307	1	1	1		9.63067	1	0	0
68.5046	348.557	48.0421	0.652487	0.020933	1.40123	0.0210442	3.2045e+06	22.4701						68.5034	0.850738	0.00690809	8.62719	0.856934	0.00692367	8.87562	0.859218	0.00693047	8.97649														11.6359	1	1	1		9.63586	1	0	0
68.6046	348.557	48.0421	0.652485	0.0209328	1.40123	0.0210381	3.20995e+06	22.4701						68.6034	0.850369	0.00690823	8.6273	0.856605	0.00692388	8.87608	0.858906	0.00693072	8.97716														11.6411	1	1	1		9.64106	1	0	0
68.7046	348.557	48.0421	0.652482	0.0209326	1.40122	0.0210321	3.21541e+06	22.4701						68.7034	0.85	0.00690836	8.62742	0.856277	0.00692409	8.87654	0.858593	0.00693097	8.97783														11.6463	1	1	1		9.64626	1	0	0
68.8046	348.557	48.0421	0.652479	0.0209324	1.40121	0.021026	3.22088e+06	22.4701						68.8034	0.84963	0.0069085	8.62753	0.855948	0.0069243	8.877	0.85828	0.00693122	8.9785														11.6515	1	1	1		9.65146	1	0	0
68.9046	348.557	48.0421	0.652476	0.0209322	1.40121	0.0210199	3.22636e+06	22.4701						68.9034	0.84926	0.00690863	8.62765	0.85562	0.00692451	8.87746	0.857968	0.00693147	8.97917														11.6567	1	1	1		9.65666	1	0	0
69.0046	348.557	48.0421	0.652473	0.020932	1.4012	0.0210139	3.23185e+06	22.4701						69.0035	0.84889	0.00690877	8.62776	0.855291	0.00692472	8.87792	0.857655	0.00693172	8.97983														11.6619	1	1	1		9.66185	1	0	0
69.1046	348.557	48.0421	0.652471	0.0209319	1.40119	0.0210078	3.23735e+06	22.4701						69.1035	0.84852	0.00690891	8.62787	0.854962	0.00692493	8.87838	0.857343	0.00693197	8.9805														11.6671	1	1	1		9.66705	1	0	0
69.2046	348.557	48.0421	0.652468	0.0209317	1.40119	0.0210018	3.24286e+06	22.47						69.2035	0.848149	0.00690904	8.62798	0.854634	0.00692514	8.87884	0.857031	0.00693222	8.98117														11.6722	1	1	1		9.67225	1	0	0
69.3046	348.557	48.0421	0.652465	0.0209315	1.40118	0.0209958	3.24838e+06	22.47						69.3035	0.847778	0.00690918	8.6281	0.854305	0.00692536	8.8793	0.856719	0.00693247	8.98184														11.6774	1	1	1		9.67745	1	0	0
69.4046	348.557	48.0421	0.652462	0.0209313	1.40118	0.0209898	3.25391e+06	22.47						69.4035	0.847408	0.00690932	8.62821	0.853977	0.00692557	8.87976	0.856407	0.00693272	8.98251														11.6826	1	1	1		9.68265	1	0	0
69.5046	348.557	48.0421	0.652459	0.0209311	1.40117	0.0209838	3.25944e+06	22.47						69.5035	0.847036	0.00690945	8.62832	0.853648	0.00692578	8.88021	0.856095	0.00693297	8.98317														11.6878	1	1	1		9.68784	1	0	0
69.6046	348.557	48.0421	0.652457	0.020931	1.40116	0.0209778	3.26499e+06	22.47						69.6035	0.846665	0.00690959	8.62843	0.853319	0.00692599	8.88067	0.855783	0.00693322	8.98384														11.693	1	1	1		9.69304	1	0	0
69.7046	348.557	48.0421	0.652454	0.0209308	1.40116	0.0209718	3.27054e+06	22.47						69.7035	0.846294	0.00690972	8.62855	0.852991	0.0069262	8.88113	0.855471	0.00693348	8.98451														11.6982	1	1	1		9.69824	1	0	0
69.8047	348.557	48.0421	0.652451	0.0209306	1.40115	0.0209658	3.27611e+06	22.47						69.8035	0.845922	0.00690986	8.62866	0.852662	0.00692642	8.88158	0.855159	0.00693373	8.98517														11.7034	1	1	1		9.70344	1	0	0
69.9047	348.557	48.0421	0.652448	0.0209304	1.40115	0.0209599	3.28168e+06	22.47						69.9035	0.84555	0.00691	8.62877	0.852334	0.00692663	8.88204	0.854848	0.00693399	8.98584														11.7086	1	1	1		9.70864	1	0	0
70.0047	348.557	48.0421	0.652446	0.0209302	1.40114	0.0209539	3.28727e+06	22.47						70.0035	0.845178	0.00691014	8.62888	0.852005	0.00692684	8.8825	0.854536	0.00693424	8.98651														11.7138	1	1	1		9.71383	1	0	0
70.1047	348.557	48.0421	0.652443	0.0209301	1.40114	0.020948	3.29286e+06	22.47						70.1035	0.844806	0.00691027	8.62899	0.851676	0.00692706	8.88295	0.854225	0.00693449	8.98717														11.719	1	1	1		9.71903	1	0	0
70.2047	348.557	48.0421	0.65244	0.0209299	1.40113	0.0209421	3.29846e+06	22.47						70.2035	0.844433	0.00691041	8.6291	0.851348	0.00692727	8.88341	0.853914	0.00693475	8.98784														11.7242	1	1	1		9.72423	1	0	0
70.3047	348.557	48.0421	0.652438	0.0209297	1.40112	0.0209362	3.30408e+06	22.47						70.3035	0.844061	0.00691055	8.62922	0.851019	0.00692749	8.88386	0.853603	0.00693501	8.98851														11.7294	1	1	1		9.72943	1	0	0
70.4047	348.557	48.0421	0.652435	0.0209295	1.40112	0.0209303	3.3097e+06	22.47						70.4035	0.843688	0.00691068	8.62933	0.850691	0.0069277	8.88432	0.853292	0.00693526	8.98917														11.7346	1	1	1		9.73463	1	0	0
70.5047	348.557	48.0421	0.652432	0.0209294	1.40111	0.0209244	3.31533e+06	22.47						70.5035	0.843315	0.00691082	8.62944	0.850362	0.00692792	8.88477	0.852981	0.00693552	8.98984														11.7398	1	1	1		9.73982	1	0	0
70.6047	348.557	48.0421	0.652429	0.0209292	1.40111	0.0209185	3.32097e+06	22.4699						70.6035	0.842941	0.00691096	8.62955	0.850034	0.00692813	8.88523	0.85267	0.00693578	8.99051														11.745	1	1	1		9.74502	1	0	0
70.7047	348.557	48.0421	0.652427	0.020929	1.4011	0.0209126	3.32662e+06	22.4699						70.7035	0.842568	0.0069111	8.62966	0.849706	0.00692835	8.88568	0.852359	0.00693604	8.99117														11.7502	1	1	1		9.75022	1	0	0
70.8047	348.557	48.0421	0.652424	0.0209288	1.40109	0.0209067	3.33228e+06	22.4699						70.8035	0.842194	0.00691124	8.62977	0.849377	0.00692857	8.88614	0.852048	0.0069363	8.99184														11.7554	1	1	1		9.75542	1	0	0
70.9047	348.557	48.0421	0.652421	0.0209286	1.40109	0.0209009	3.33795e+06	22.4699						70.9035	0.84182	0.00691137	8.62988	0.849049	0.00692878	8.88659	0.851738	0.00693656	8.9925														11.7606	1	1	1		9.76061	1	0	0
71.0047	348.557	48.0421	0.652419	0.0209285	1.40108	0.0208951	3.34363e+06	22.4699						71.0036	0.841446	0.00691151	8.62999	0.84872	0.006929	8.88704	0.851427	0.00693682	8.99317														11.7658	1	1	1		9.76581	1	0	0
71.1047	348.557	48.0421	0.652416	0.0209283	1.40108	0.0208892	3.34932e+06	22.4699						71.1036	0.841072	0.00691165	8.6301	0.848392	0.00692922	8.8875	0.851117	0.00693708	8.99384														11.771	1	1	1		9.77101	1	0	0
71.2047	348.557	48.0421	0.652413	0.0209281	1.40107	0.0208834	3.35502e+06	22.4699						71.2036	0.840698	0.00691179	8.63021	0.848064	0.00692944	8.88795	0.850807	0.00693734	8.9945														11.7762	1	1	1		9.77621	1	0	0
71.3048	348.557	48.0421	0.652411	0.0209279	1.40107	0.0208776	3.36073e+06	22.4699						71.3036	0.840323	0.00691193	8.63032	0.847735	0.00692966	8.8884	0.850497	0.0069376	8.99517														11.7814	1	1	1		9.78141	1	0	0
71.4048	348.557	48.0421	0.652408	0.0209278	1.40106	0.0208718	3.36645e+06	22.4699						71.4036	0.839949	0.00691206	8.63043	0.847407	0.00692987	8.88885	0.850187	0.00693786	8.99583														11.7866	1	1	1		9.7866	1	0	0
71.5048	348.557	48.0421	0.652405	0.0209276	1.40105	0.020866	3.37217e+06	22.4699						71.5036	0.839574	0.0069122	8.63054	0.847079	0.00693009	8.8893	0.849877	0.00693812	8.9965														11.7918	1	1	1		9.7918	1	0	0
71.6048	348.557	48.0421	0.652403	0.0209274	1.40105	0.0208603	3.37791e+06	22.4699						71.6036	0.839199	0.00691234	8.63065	0.846751	0.00693031	8.88976	0.849568	0.00693839	8.99716														11.797	1	1	1		9.797	1	0	0
71.7048	348.557	48.0421	0.6524	0.0209272	1.40104	0.0208545	3.38366e+06	22.4699						71.7036	0.838823	0.00691248	8.63075	0.846423	0.00693053	8.89021	0.849258	0.00693865	8.99783														11.8022	1	1	1		9.8022	1	0	0
71.8048	348.557	48.0421	0.652397	0.0209271	1.40104	0.0208487	3.38942e+06	22.4699						71.8036	0.838448	0.00691262	8.63086	0.846095	0.00693075	8.89066	0.848949	0.00693891	8.99849														11.8074	1	1	1		9.8074	1	0	0
71.9048	348.557	48.0421	0.652395	0.0209269	1.40103	0.020843	3.39518e+06	22.4699						71.9036	0.838072	0.00691276	8.63097	0.845767	0.00693097	8.89111	0.848639	0.00693918	8.99916														11.8126	1	1	1		9.81259	1	0	0
72.0048	348.557	48.0421	0.652392	0.0209267	1.40102	0.0208373	3.40096e+06	22.4699						72.0036	0.837696	0.0069129	8.63108	0.845439	0.00693119	8.89156	0.84833	0.00693944	8.99982														11.8178	1	1	1		9.81779	1	0	0
72.1048	348.557	48.0421	0.652389	0.0209266	1.40102	0.0208315	3.40675e+06	22.4698						72.1036	0.83732	0.00691303	8.63119	0.845111	0.00693141	8.89201	0.848021	0.00693971	9.00049														11.823	1	1	1		9.82299	1	0	0
72.2048	348.557	48.0421	0.652387	0.0209264	1.40101	0.0208258	3.41254e+06	22.4698						72.2036	0.836944	0.00691317	8.6313	0.844783	0.00693163	8.89246	0.847712	0.00693998	9.00115														11.8282	1	1	1		9.82819	1	0	0
72.3048	348.557	48.0421	0.652384	0.0209262	1.40101	0.0208201	3.41835e+06	22.4698						72.3036	0.836568	0.00691331	8.6314	0.844455	0.00693186	8.89291	0.847404	0.00694024	9.00181														11.8334	1	1	1		9.83339	1	0	0
72.4048	348.557	48.0421	0.652381	0.020926	1.401	0.0208145	3.42417e+06	22.4698						72.4036	0.836191	0.00691345	8.63151	0.844127	0.00693208	8.89336	0.847095	0.00694051	9.00248														11.8386	1	1	1		9.83858	1	0	0
72.5048	348.557	48.0421	0.652379	0.0209259	1.401	0.0208088	3.42999e+06	22.4698						72.5036	0.835815	0.00691359	8.63162	0.843799	0.0069323	8.8938	0.846787	0.00694078	9.00314														11.8438	1	1	1		9.84378	1	0	0
72.6048	348.557	48.0421	0.652376	0.0209257	1.40099	0.0208031	3.43583e+06	22.4698						72.6036	0.835438	0.00691373	8.63173	0.843472	0.00693252	8.89425	0.846479	0.00694105	9.00381														11.849	1	1	1		9.84898	1	0	0
72.7048	348.557	48.0421	0.652374	0.0209255	1.40099	0.0207975	3.44167e+06	22.4698						72.7036	0.835061	0.00691387	8.63184	0.843144	0.00693275	8.8947	0.84617	0.00694132	9.00447														11.8542	1	1	1		9.85418	1	0	0
72.8049	348.557	48.0421	0.652371	0.0209254	1.40098	0.0207918	3.44753e+06	22.4698						72.8036	0.834684	0.00691401	8.63194	0.842816	0.00693297	8.89515	0.845862	0.00694159	9.00513														11.8594	1	1	1		9.85938	1	0	0
72.9049	348.557	48.0421	0.652368	0.0209252	1.40097	0.0207862	3.4534e+06	22.4698						72.9036	0.834306	0.00691415	8.63205	0.842489	0.00693319	8.8956	0.845555	0.00694186	9.0058														11.8646	1	1	1		9.86457	1	0	0
73.0049	348.557	48.0421	0.652366	0.020925	1.40097	0.0207806	3.45927e+06	22.4698						73.0037	0.833929	0.00691429	8.63216	0.842161	0.00693342	8.89604	0.845247	0.00694213	9.00646														11.8698	1	1	1		9.86977	1	0	0
73.1049	348.557	48.0421	0.652363	0.0209249	1.40096	0.020775	3.46516e+06	22.4698						73.1037	0.833551	0.00691443	8.63226	0.841834	0.00693364	8.89649	0.844939	0.0069424	9.00712														11.875	1	1	1		9.87497	1	0	0
73.2049	348.557	48.0421	0.652361	0.0209247	1.40096	0.0207694	3.47105e+06	22.4698						73.2037	0.833173	0.00691457	8.63237	0.841506	0.00693387	8.89694	0.844632	0.00694267	9.00779														11.8802	1	1	1		9.88017	1	0	0
73.3049	348.557	48.0421	0.652358	0.0209245	1.40095	0.0207638	3.47696e+06	22.4698						73.3037	0.832795	0.00691471	8.63248	0.841179	0.00693409	8.89738	0.844325	0.00694294	9.00845														11.8854	1	1	1		9.88537	1	0	0
73.4049	348.557	48.0421	0.652355	0.0209243	1.40095	0.0207582	3.48288e+06	22.4698						73.4037	0.832417	0.00691485	8.63258	0.840852	0.00693432	8.89783	0.844018	0.00694322	9.00911														11.8906	1	1	1		9.89056	1	0	0
73.5049	348.557	48.0421	0.652353	0.0209242	1.40094	0.0207526	3.4888e+06	22.4697						73.5037	0.832039	0.00691499	8.63269	0.840525	0.00693454	8.89827	0.843711	0.00694349	9.00978														11.8958	1	1	1		9.89576	1	0	0
73.6049	348.557	48.0421	0.65235	0.020924	1.40093	0.0207471	3.49474e+06	22.4697						73.6037	0.83166	0.00691513	8.63279	0.840198	0.00693477	8.89872	0.843404	0.00694377	9.01044														11.901	1	1	1		9.90096	1	0	0
73.7049	348.557	48.0421	0.652348	0.0209238	1.40093	0.0207415	3.50068e+06	22.4697						73.7037	0.831281	0.00691527	8.6329	0.839871	0.006935	8.89917	0.843098	0.00694404	9.0111														11.9062	1	1	1		9.90616	1	0	0
73.8049	348.557	48.0421	0.652345	0.0209237	1.40092	0.020736	3.50664e+06	22.4697						73.8037	0.830903	0.00691541	8.63301	0.839544	0.00693522	8.89961	0.842791	0.00694432	9.01176														11.9114	1	1	1		9.91136	1	0	0
73.9049	348.557	48.0421	0.652343	0.0209235	1.40092	0.0207305	3.51261e+06	22.4697						73.9037	0.830523	0.00691555	8.63311	0.839217	0.00693545	8.90005	0.842485	0.00694459	9.01243														11.9166	1	1	1		9.91655	1	0	0
74.0049	348.557	48.0421	0.65234	0.0209233	1.40091	0.0207249	3.51858e+06	22.4697						74.0037	0.830144	0.00691569	8.63322	0.83889	0.00693568	8.9005	0.842179	0.00694487	9.01309														11.9218	1	1	1		9.92175	1	0	0
74.1049	348.557	48.0421	0.652338	0.0209232	1.40091	0.0207194	3.52457e+06	22.4697						74.1037	0.829765	0.00691583	8.63332	0.838563	0.00693591	8.90094	0.841873	0.00694515	9.01375														11.9269	1	1	1		9.92695	1	0	0
74.2049	348.557	48.0421	0.652335	0.020923	1.4009	0.020714	3.53057e+06	22.4697						74.2037	0.829386	0.00691597	8.63343	0.838236	0.00693613	8.90139	0.841568	0.00694542	9.01441														11.9321	1	1	1		9.93215	1	0	0
74.305	348.557	48.0421	0.652332	0.0209228	1.4009	0.0207085	3.53658e+06	22.4697						74.3037	0.829006	0.00691611	8.63353	0.83791	0.00693636	8.90183	0.841262	0.0069457	9.01507														11.9373	1	1	1		9.93735	1	0	0
74.405	348.557	48.0421	0.65233	0.0209227	1.40089	0.020703	3.54259e+06	22.4697						74.4037	0.828626	0.00691625	8.63364	0.837583	0.00693659	8.90227	0.840957	0.00694598	9.01574														11.9425	1	1	1		9.94254	1	1	1
74.505	348.557	48.0421	0.652327	0.0209225	1.40089	0.0206976	3.54862e+06	22.4697						74.5037	0.828246	0.00691639	8.63374	0.837257	0.00693682	8.90272	0.840652	0.00694626	9.0164														11.9477	1	1	1		9.94774	1	1	1
74.605	348.557	48.0421	0.652325	0.0209224	1.40088	0.0206921	3.55466e+06	22.4697						74.6037	0.827866	0.00691654	8.63384	0.836931	0.00693705	8.90316	0.840347	0.00694654	9.01706														11.9529	1	1	1		9.95294	1	1	1
74.705	348.557	48.0421	0.652322	0.0209222	1.40087	0.0206867	3.56071e+06	22.4697						74.7037	0.827486	0.00691668	8.63395	0.836604	0.00693728	8.9036	0.840042	0.00694682	9.01772														11.9581	1	1	1		9.95814	1	1	1
74.805	348.557	48.0421	0.65232	0.020922	1.40087	0.0206812	3.56677e+06	22.4697						74.8037	0.827105	0.00691682	8.63405	0.836278	0.00693751	8.90404	0.839738	0.0069471	9.01838														11.9633	1	1	1		9.96334	1	1	1
74.905	348.557	48.0421	0.652317	0.0209219	1.40086	0.0206758	3.57283e+06	22.4697						74.9037	0.826725	0.00691696	8.63416	0.835952	0.00693774	8.90448	0.839433	0.00694738	9.01904														11.9685	1	1	1		9.96853	1	1	1
75.005	348.557	48.042	0.652315	0.0209217	1.40086	0.0206704	3.57891e+06	22.4696						75.0038	0.826344	0.0069171	8.63426	0.835626	0.00693797	8.90492	0.839129	0.00694766	9.01971														11.9737	1	1	1		9.97373	1	1	1
75.105	348.557	48.042	0.652312	0.0209215	1.40085	0.020665	3.585e+06	22.4696						75.1038	0.825963	0.00691724	8.63436	0.8353	0.00693821	8.90537	0.838825	0.00694795	9.02037														11.9789	1	1	1		9.97893	1	1	1
75.205	348.557	48.042	0.65231	0.0209214	1.40085	0.0206597	3.5911e+06	22.4696						75.2038	0.825582	0.00691738	8.63447	0.834974	0.00693844	8.90581	0.838521	0.00694823	9.02103														11.9841	1	1	1		9.98413	1	1	1
75.305	348.557	48.042	0.652307	0.0209212	1.40084	0.0206543	3.59721e+06	22.4696						75.3038	0.825201	0.00691753	8.63457	0.834649	0.00693867	8.90625	0.838217	0.00694851	9.02169														11.9893	1	1	1		9.98933	1	1	1
75.405	348.557	48.042	0.652305	0.020921	1.40084	0.0206489	3.60333e+06	22.4696						75.4038	0.82482	0.00691767	8.63467	0.834323	0.0069389	8.90669	0.837914	0.0069488	9.02235														11.9945	1	1	1		9.99452	1	1	1
75.505	348.557	48.042	0.652303	0.0209209	1.40083	0.0206436	3.60947e+06	22.4696						75.5038	0.824438	0.00691781	8.63478	0.833997	0.00693914	8.90713	0.837611	0.00694908	9.02301														11.9997	1	1	1		9.99972	1	1	1
75.605	348.557	48.042	0.6523	0.0209207	1.40083	0.0206383	3.61561e+06	22.4696						75.6038	0.824057	0.00691795	8.63488	0.833672	0.00693937	8.90757	0.837308	0.00694937	9.02367														12.0049	1	1	1		10.0049	1	1	1
75.705	348.557	48.042	0.652298	0.0209206	1.40082	0.0206329	3.62176e+06	22.4696						75.7038	0.823675	0.00691809	8.63498	0.833347	0.0069396	8.908	0.837005	0.00694966	9.02433														12.0101	1	1	1		10.0101	1	1	1
75.8051	348.557	48.042	0.652295	0.0209204	1.40082	0.0206276	3.62792e+06	22.4696						75.8038	0.823293	0.00691824	8.63509	0.833021	0.00693984	8.90844	0.836702	0.00694994	9.02499														12.0153	1	1	1		10.0153	1	1	1
75.9051	348.557	48.042	0.652293	0.0209202	1.40081	0.0206223	3.63409e+06	22.4696						75.9038	0.822911	0.00691838	8.63519	0.832696	0.00694007	8.90888	0.8364	0.00695023	9.02565														12.0205	1	1	1		10.0205	1	1	1
76.0051	348.557	48.042	0.65229	0.0209201	1.40081	0.020617	3.64028e+06	22.4696						76.0038	0.822529	0.00691852	8.63529	0.832371	0.00694031	8.90932	0.836098	0.00695052	9.02631														12.0257	1	1	1		10.0257	1	1	1
76.1051	348.557	48.042	0.652288	0.0209199	1.4008	0.0206118	3.64647e+06	22.4696						76.1038	0.822147	0.00691866	8.63539	0.832046	0.00694054	8.90976	0.835796	0.00695081	9.02697														12.0309	1	1	1		10.0309	1	1	1
76.2051	348.557	48.042	0.652285	0.0209198	1.40079	0.0206065	3.65268e+06	22.4696						76.2038	0.821764	0.00691881	8.63549	0.831721	0.00694078	8.9102	0.835494	0.0069511	9.02763														12.0361	1	1	1		10.0361	1	1	1
76.3051	348.557	48.042	0.652283	0.0209196	1.40079	0.0206012	3.65889e+06	22.4696						76.3038	0.821382	0.00691895	8.6356	0.831397	0.00694101	8.91063	0.835192	0.00695139	9.02829														12.0413	1	1	1		10.0413	1	1	1
76.4051	348.557	48.042	0.652281	0.0209194	1.40078	0.020596	3.66512e+06	22.4696						76.4038	0.820999	0.00691909	8.6357	0.831072	0.00694125	8.91107	0.834891	0.00695168	9.02895														12.0465	1	1	1		10.0465	1	1	1
76.5051	348.557	48.042	0.652278	0.0209193	1.40078	0.0205907	3.67135e+06	22.4695						76.5038	0.820616	0.00691923	8.6358	0.830747	0.00694148	8.91151	0.83459	0.00695197	9.02961														12.0517	1	1	1		10.0517	1	1	1
76.6051	348.556	48.042	0.652276	0.0209191	1.40077	0.0205855	3.6776e+06	22.4695						76.6038	0.820233	0.00691938	8.6359	0.830423	0.00694172	8.91194	0.834289	0.00695226	9.03027														12.0569	1	1	1		10.0569	1	1	1
76.7051	348.556	48.042	0.652273	0.020919	1.40077	0.0205803	3.68386e+06	22.4695						76.7038	0.81985	0.00691952	8.636	0.830099	0.00694196	8.91238	0.833988	0.00695255	9.03093														12.0621	1	1	1		10.0621	1	1	1
76.8051	348.556	48.042	0.652271	0.0209188	1.40076	0.0205751	3.69012e+06	22.4695						76.8038	0.819466	0.00691966	8.6361	0.829775	0.0069422	8.91281	0.833688	0.00695284	9.03159														12.0673	1	1	1		10.0673	1	1	1
76.9051	348.556	48.042	0.652269	0.0209187	1.40076	0.0205699	3.6964e+06	22.4695						76.9038	0.819083	0.0069198	8.6362	0.829451	0.00694243	8.91325	0.833388	0.00695314	9.03224														12.0725	1	1	1		10.0725	1	1	1
77.0051	348.556	48.042	0.652266	0.0209185	1.40075	0.0205647	3.70269e+06	22.4695						77.0039	0.8187	0.00691995	8.63631	0.829127	0.00694267	8.91368	0.833088	0.00695343	9.0329														12.0777	1	1	1		10.0777	1	1	1
77.1051	348.556	48.042	0.652264	0.0209183	1.40075	0.0205596	3.70899e+06	22.4695						77.1039	0.818316	0.00692009	8.63641	0.828803	0.00694291	8.91412	0.832788	0.00695373	9.03356														12.0829	1	1	1		10.0829	1	1	1
77.2051	348.556	48.042	0.652261	0.0209182	1.40074	0.0205544	3.7153e+06	22.4695						77.2039	0.817932	0.00692023	8.63651	0.828479	0.00694315	8.91455	0.832488	0.00695402	9.03422														12.0881	1	1	1		10.0881	1	1	1
77.3052	348.556	48.042	0.652259	0.020918	1.40074	0.0205493	3.72163e+06	22.4695						77.3039	0.817548	0.00692038	8.63661	0.828156	0.00694339	8.91499	0.832189	0.00695432	9.03488														12.0933	1	1	1		10.0933	1	1	1
77.4052	348.556	48.042	0.652257	0.0209179	1.40073	0.0205441	3.72796e+06	22.4695						77.4039	0.817164	0.00692052	8.63671	0.827832	0.00694363	8.91542	0.83189	0.00695461	9.03554														12.0985	1	1	1		10.0985	1	1	1
77.5052	348.556	48.042	0.652254	0.0209177	1.40073	0.020539	3.7343e+06	22.4695						77.5039	0.81678	0.00692066	8.63681	0.827509	0.00694387	8.91586	0.831591	0.00695491	9.0362														12.1037	1	1	1		10.1037	1	1	1
77.6052	348.556	48.042	0.652252	0.0209176	1.40072	0.0205339	3.74065e+06	22.4695						77.6039	0.816395	0.00692081	8.63691	0.827186	0.00694411	8.91629	0.831292	0.00695521	9.03685														12.1089	1	1	1		10.1089	1	1	1
77.7052	348.556	48.042	0.65225	0.0209174	1.40072	0.0205288	3.74702e+06	22.4695						77.7039	0.816011	0.00692095	8.63701	0.826862	0.00694435	8.91672	0.830994	0.0069555	9.03751														12.1141	1	1	1		10.1141	1	1	1
77.8052	348.556	48.042	0.652247	0.0209173	1.40071	0.0205237	3.75339e+06	22.4695						77.8039	0.815626	0.0069211	8.63711	0.826539	0.00694459	8.91716	0.830696	0.0069558	9.03817														12.1193	1	1	1		10.1193	1	1	1
77.9052	348.556	48.042	0.652245	0.0209171	1.40071	0.0205187	3.75978e+06	22.4695						77.9039	0.815242	0.00692124	8.63721	0.826217	0.00694483	8.91759	0.830398	0.0069561	9.03883														12.1245	1	1	1		10.1245	1	1	1
78.0052	348.556	48.042	0.652242	0.020917	1.4007	0.0205136	3.76618e+06	22.4694						78.0039	0.814857	0.00692138	8.6373	0.825894	0.00694508	8.91802	0.8301	0.0069564	9.03948														12.1297	1	1	1		10.1297	1	1	1
78.1052	348.556	48.042	0.65224	0.0209168	1.4007	0.0205085	3.77259e+06	22.4694						78.1039	0.814472	0.00692153	8.6374	0.825571	0.00694532	8.91845	0.829803	0.0069567	9.04014														12.1349	1	1	1		10.1349	1	1	1
78.2052	348.556	48.042	0.652238	0.0209167	1.40069	0.0205035	3.77901e+06	22.4694						78.2039	0.814087	0.00692167	8.6375	0.825249	0.00694556	8.91888	0.829505	0.006957	9.0408														12.1401	1	1	1		10.1401	1	1	1
78.3052	348.556	48.042	0.652236	0.0209165	1.40069	0.0204985	3.78544e+06	22.4694						78.3039	0.813701	0.00692182	8.6376	0.824927	0.0069458	8.91931	0.829209	0.00695731	9.04146														12.1453	1	1	1		10.1453	1	1	1
78.4052	348.556	48.042	0.652233	0.0209163	1.40068	0.0204934	3.79188e+06	22.4694						78.4039	0.813316	0.00692196	8.6377	0.824605	0.00694605	8.91975	0.828912	0.00695761	9.04211														12.1505	1	1	1		10.1505	1	1	1
78.5052	348.556	48.042	0.652231	0.0209162	1.40068	0.0204884	3.79833e+06	22.4694						78.5039	0.812931	0.0069221	8.6378	0.824283	0.00694629	8.92018	0.828615	0.00695791	9.04277														12.1557	1	1	1		10.1557	1	1	1
78.6052	348.556	48.042	0.652229	0.020916	1.40067	0.0204834	3.80479e+06	22.4694						78.6039	0.812545	0.00692225	8.6379	0.823961	0.00694654	8.92061	0.828319	0.00695822	9.04343														12.1609	1	1	1		10.1609	1	1	1
78.7052	348.556	48.042	0.652226	0.0209159	1.40067	0.0204785	3.81127e+06	22.4694						78.7039	0.812159	0.00692239	8.638	0.823639	0.00694678	8.92104	0.828023	0.00695852	9.04408														12.1661	1	1	1		10.1661	1	1	1
78.8053	348.556	48.042	0.652224	0.0209157	1.40066	0.0204735	3.81775e+06	22.4694						78.8039	0.811773	0.00692254	8.63809	0.823317	0.00694702	8.92147	0.827728	0.00695883	9.04474														12.1713	1	1	1		10.1713	1	1	1
78.9053	348.556	48.042	0.652222	0.0209156	1.40066	0.0204685	3.82425e+06	22.4694						78.9039	0.811387	0.00692268	8.63819	0.822996	0.00694727	8.92189	0.827432	0.00695913	9.0454														12.1765	1	1	1		10.1765	1	1	1
79.0053	348.556	48.042	0.652219	0.0209154	1.40065	0.0204636	3.83075e+06	22.4694						79.004	0.811001	0.00692283	8.63829	0.822675	0.00694752	8.92232	0.827137	0.00695944	9.04605														12.1817	1	1	1		10.1817	1	1	1
79.1053	348.556	48.042	0.652217	0.0209153	1.40065	0.0204586	3.83727e+06	22.4694						79.104	0.810615	0.00692297	8.63839	0.822353	0.00694776	8.92275	0.826842	0.00695974	9.04671														12.1868	1	1	1		10.1868	1	1	1
79.2053	348.556	48.042	0.652215	0.0209151	1.40064	0.0204537	3.8438e+06	22.4694						79.204	0.810229	0.00692312	8.63849	0.822032	0.00694801	8.92318	0.826547	0.00696005	9.04736														12.192	1	1	1		10.192	1	1	1
79.3053	348.556	48.042	0.652213	0.020915	1.40064	0.0204488	3.85034e+06	22.4694						79.304	0.809842	0.00692326	8.63858	0.821712	0.00694825	8.92361	0.826253	0.00696036	9.04802														12.1972	1	1	1		10.1972	1	1	1
79.4053	348.556	48.042	0.65221	0.0209148	1.40063	0.0204439	3.85689e+06	22.4693						79.404	0.809456	0.00692341	8.63868	0.821391	0.0069485	8.92404	0.825959	0.00696067	9.04868														12.2024	1	1	1		10.2024	1	1	1
79.5053	348.556	48.042	0.652208	0.0209147	1.40063	0.020439	3.86345e+06	22.4693						79.504	0.809069	0.00692355	8.63878	0.82107	0.00694875	8.92446	0.825665	0.00696098	9.04933														12.2076	1	1	1		10.2076	1	1	1
79.6053	348.556	48.042	0.652206	0.0209145	1.40062	0.0204341	3.87003e+06	22.4693						79.604	0.808682	0.0069237	8.63887	0.82075	0.006949	8.92489	0.825371	0.00696129	9.04999														12.2128	1	1	1		10.2128	1	1	1
79.7053	348.556	48.042	0.652204	0.0209144	1.40062	0.0204292	3.87661e+06	22.4693						79.704	0.808295	0.00692384	8.63897	0.82043	0.00694925	8.92532	0.825078	0.0069616	9.05064														12.218	1	1	1		10.218	1	1	1
79.8053	348.556	48.042	0.652201	0.0209143	1.40061	0.0204244	3.88321e+06	22.4693						79.804	0.807908	0.00692399	8.63907	0.82011	0.00694949	8.92575	0.824785	0.00696191	9.0513														12.2232	1	1	1		10.2232	1	1	1
79.9053	348.556	48.042	0.652199	0.0209141	1.40061	0.0204195	3.88982e+06	22.4693						79.904	0.807521	0.00692413	8.63916	0.81979	0.00694974	8.92617	0.824492	0.00696222	9.05195														12.2284	1	1	1		10.2284	1	1	1
80.0053	348.556	48.042	0.652197	0.020914	1.4006	0.0204147	3.89643e+06	22.4693						80.004	0.807134	0.00692428	8.63926	0.81947	0.00694999	8.9266	0.8242	0.00696253	9.05261														12.2336	1	1	1		10.2336	1	1	1
80.1053	348.556	48.042	0.652195	0.0209138	1.4006	0.0204099	3.90306e+06	22.4693						80.104	0.806746	0.00692442	8.63936	0.81915	0.00695024	8.92702	0.823908	0.00696285	9.05326														12.2388	1	1	1		10.2388	1	1	1
80.2053	348.556	48.042	0.652192	0.0209137	1.40059	0.0204051	3.9097e+06	22.4693						80.204	0.806359	0.00692457	8.63945	0.818831	0.00695049	8.92745	0.823616	0.00696316	9.05392														12.244	1	1	1		10.244	1	1	1
80.3054	348.556	48.042	0.65219	0.0209135	1.40059	0.0204003	3.91636e+06	22.4693						80.304	0.805971	0.00692472	8.63955	0.818512	0.00695074	8.92787	0.823324	0.00696347	9.05457														12.2492	1	1	1		10.2492	1	1	1
80.4054	348.556	48.042	0.652188	0.0209134	1.40058	0.0203955	3.92302e+06	22.4693						80.404	0.805584	0.00692486	8.63965	0.818192	0.00695099	8.9283	0.823033	0.00696379	9.05523														12.2544	1	1	1		10.2544	1	1	1
80.5054	348.556	48.042	0.652186	0.0209132	1.40058	0.0203907	3.9297e+06	22.4693						80.504	0.805196	0.00692501	8.63974	0.817873	0.00695124	8.92872	0.822741	0.0069641	9.05588														12.2596	1	1	1		10.2596	1	1	1
80.6054	348.556	48.042	0.652183	0.0209131	1.40057	0.0203859	3.93638e+06	22.4693						80.604	0.804808	0.00692515	8.63984	0.817555	0.0069515	8.92915	0.822451	0.00696442	9.05654														12.2648	1	1	1		10.2648	1	1	1
80.7054	348.556	48.042	0.652181	0.0209129	1.40057	0.0203812	3.94308e+06	22.4693						80.704	0.80442	0.0069253	8.63993	0.817236	0.00695175	8.92957	0.82216	0.00696474	9.05719														12.27	1	1	1		10.27	1	1	1
80.8054	348.556	48.042	0.652179	0.0209128	1.40056	0.0203764	3.94979e+06	22.4693						80.804	0.804032	0.00692545	8.64003	0.816918	0.006952	8.92999	0.82187	0.00696506	9.05784														12.2752	1	1	1		10.2752	1	1	1
80.9054	348.556	48.042	0.652177	0.0209127	1.40056	0.0203717	3.95651e+06	22.4693						80.904	0.803643	0.00692559	8.64012	0.816599	0.00695225	8.93042	0.82158	0.00696537	9.0585														12.2804	1	1	1		10.2804	1	1	1
81.0054	348.556	48.042	0.652175	0.0209125	1.40056	0.020367	3.96324e+06	22.4692						81.0041	0.803255	0.00692574	8.64022	0.816281	0.00695251	8.93084	0.82129	0.00696569	9.05915														12.2856	1	1	1		10.2856	1	1	1
81.1054	348.556	48.042	0.652173	0.0209124	1.40055	0.0203623	3.96999e+06	22.4692						81.1041	0.802867	0.00692588	8.64031	0.815963	0.00695276	8.93126	0.821001	0.00696601	9.05981														12.2908	1	1	1		10.2908	1	1	1
81.2054	348.556	48.042	0.65217	0.0209122	1.40055	0.0203576	3.97674e+06	22.4692						81.2041	0.802478	0.00692603	8.64041	0.815645	0.00695301	8.93169	0.820712	0.00696633	9.06046														12.296	1	1	1		10.296	1	1	1
81.3054	348.556	48.042	0.652168	0.0209121	1.40054	0.0203529	3.98351e+06	22.4692						81.3041	0.802089	0.00692618	8.6405	0.815328	0.00695327	8.93211	0.820423	0.00696665	9.06111														12.3012	1	1	1		10.3012	1	1	1
81.4054	348.556	48.042	0.652166	0.0209119	1.40054	0.0203482	3.99028e+06	22.4692						81.4041	0.801701	0.00692632	8.6406	0.81501	0.00695352	8.93253	0.820135	0.00696697	9.06177														12.3064	1	1	1		10.3064	1	1	1
81.5054	348.556	48.042	0.652164	0.0209118	1.40053	0.0203435	3.99707e+06	22.4692						81.5041	0.801312	0.00692647	8.64069	0.814693	0.00695378	8.93295	0.819846	0.0069673	9.06242														12.3116	1	1	1		10.3116	1	1	1
81.6054	348.556	48.042	0.652162	0.0209117	1.40053	0.0203389	4.00387e+06	22.4692						81.6041	0.800923	0.00692662	8.64078	0.814376	0.00695403	8.93337	0.819558	0.00696762	9.06307														12.3168	1	1	1		10.3168	1	1	1
81.7054	348.556	48.042	0.65216	0.0209115	1.40052	0.0203343	4.01069e+06	22.4692						81.7041	0.800534	0.00692676	8.64088	0.814059	0.00695429	8.93379	0.819271	0.00696794	9.06373														12.322	1	1	1		10.322	1	1	1
81.8055	348.556	48.042	0.652157	0.0209114	1.40052	0.0203296	4.01751e+06	22.4692						81.8041	0.800144	0.00692691	8.64097	0.813743	0.00695454	8.93421	0.818984	0.00696827	9.06438														12.3272	1	1	1		10.3272	1	1	1
81.9055	348.556	48.042	0.652155	0.0209112	1.40051	0.020325	4.02435e+06	22.4692						81.9041	0.799755	0.00692706	8.64107	0.813426	0.0069548	8.93463	0.818697	0.00696859	9.06503														12.3324	1	1	1		10.3324	1	1	1
82.0055	348.556	48.042	0.652153	0.0209111	1.40051	0.0203204	4.03119e+06	22.4692						82.0041	0.799366	0.00692721	8.64116	0.81311	0.00695506	8.93505	0.81841	0.00696892	9.06568														12.3376	1	1	1		10.3376	1	1	1
82.1055	348.556	48.042	0.652151	0.020911	1.4005	0.0203158	4.03805e+06	22.4692						82.1041	0.798976	0.00692735	8.64125	0.812794	0.00695532	8.93547	0.818124	0.00696924	9.06634														12.3428	1	1	1		10.3428	1	1	1
82.2055	348.556	48.042	0.652149	0.0209108	1.4005	0.0203112	4.04492e+06	22.4692						82.2041	0.798587	0.0069275	8.64135	0.812478	0.00695557	8.93589	0.817838	0.00696957	9.06699														12.348	1	1	1		10.348	1	1	1
82.3055	348.556	48.042	0.652147	0.0209107	1.4005	0.0203067	4.05181e+06	22.4692						82.3041	0.798197	0.00692765	8.64144	0.812162	0.00695583	8.93631	0.817552	0.0069699	9.06764														12.3532	1	1	1		10.3532	1	1	1
82.4055	348.556	48.042	0.652145	0.0209105	1.40049	0.0203021	4.0587e+06	22.4692						82.4041	0.797807	0.00692779	8.64153	0.811846	0.00695609	8.93673	0.817266	0.00697023	9.06829														12.3584	1	1	1		10.3584	1	1	1
82.5055	348.556	48.042	0.652143	0.0209104	1.40049	0.0202976	4.06561e+06	22.4691						82.5041	0.797417	0.00692794	8.64163	0.811531	0.00695635	8.93715	0.816981	0.00697055	9.06894														12.3636	1	1	1		10.3636	1	1	1
82.6055	348.556	48.042	0.652141	0.0209103	1.40048	0.020293	4.07252e+06	22.4691						82.6041	0.797027	0.00692809	8.64172	0.811216	0.00695661	8.93757	0.816696	0.00697088	9.0696														12.3688	1	1	1		10.3688	1	1	1
82.7055	348.556	48.042	0.652138	0.0209101	1.40048	0.0202885	4.07945e+06	22.4691						82.7041	0.796637	0.00692824	8.64181	0.810901	0.00695687	8.93798	0.816412	0.00697121	9.07025														12.374	1	1	1		10.374	1	1	1
82.8055	348.556	48.042	0.652136	0.02091	1.40047	0.020284	4.08639e+06	22.4691						82.8041	0.796247	0.00692838	8.6419	0.810586	0.00695713	8.9384	0.816128	0.00697154	9.0709														12.3792	1	1	1		10.3792	1	1	1
82.9055	348.556	48.042	0.652134	0.0209099	1.40047	0.0202795	4.09335e+06	22.4691						82.9041	0.795857	0.00692853	8.642	0.810271	0.00695739	8.93882	0.815844	0.00697188	9.07155														12.3844	1	1	1		10.3844	1	1	1
83.0055	348.556	48.042	0.652132	0.0209097	1.40046	0.020275	4.10031e+06	22.4691						83.0042	0.795466	0.00692868	8.64209	0.809957	0.00695765	8.93923	0.81556	0.00697221	9.0722														12.3896	1	1	1		10.3896	1	1	1
83.1055	348.556	48.042	0.65213	0.0209096	1.40046	0.0202706	4.10729e+06	22.4691						83.1042	0.795076	0.00692883	8.64218	0.809643	0.00695791	8.93965	0.815277	0.00697254	9.07285														12.3948	1	1	1		10.3948	1	1	1
83.2055	348.556	48.042	0.652128	0.0209094	1.40045	0.0202661	4.11428e+06	22.4691						83.2042	0.794685	0.00692898	8.64227	0.809329	0.00695817	8.94007	0.814994	0.00697287	9.0735														12.4	1	1	1		10.4	1	1	1
83.3056	348.556	48.042	0.652126	0.0209093	1.40045	0.0202617	4.12128e+06	22.4691						83.3042	0.794295	0.00692912	8.64236	0.809015	0.00695843	8.94048	0.814712	0.00697321	9.07415														12.4052	1	1	1		10.4052	1	1	1
83.4056	348.556	48.042	0.652124	0.0209092	1.40045	0.0202572	4.12829e+06	22.4691						83.4042	0.793904	0.00692927	8.64246	0.808701	0.00695869	8.9409	0.81443	0.00697354	9.0748														12.4104	1	1	1		10.4104	1	1	1
83.5056	348.556	48.042	0.652122	0.020909	1.40044	0.0202528	4.13531e+06	22.4691						83.5042	0.793513	0.00692942	8.64255	0.808388	0.00695896	8.94131	0.814148	0.00697388	9.07546														12.4156	1	1	1		10.4156	1	1	1
83.6056	348.556	48.042	0.65212	0.0209089	1.40044	0.0202484	4.14235e+06	22.4691						83.6042	0.793122	0.00692957	8.64264	0.808075	0.00695922	8.94173	0.813866	0.00697422	9.07611														12.4208	1	1	1		10.4208	1	1	1
83.7056	348.556	48.042	0.652118	0.0209088	1.40043	0.020244	4.1494e+06	22.4691						83.7042	0.792731	0.00692972	8.64273	0.807762	0.00695948	8.94214	0.813585	0.00697455	9.07676														12.426	1	1	1		10.426	1	1	1
83.8056	348.556	48.042	0.652116	0.0209086	1.40043	0.0202396	4.15646e+06	22.4691						83.8042	0.79234	0.00692986	8.64282	0.807449	0.00695975	8.94256	0.813304	0.00697489	9.07741														12.4312	1	1	1		10.4312	1	1	1
83.9056	348.556	48.042	0.652114	0.0209085	1.40042	0.0202352	4.16353e+06	22.4691						83.9042	0.791949	0.00693001	8.64291	0.807136	0.00696001	8.94297	0.813023	0.00697523	9.07806														12.4364	1	1	1		10.4364	1	1	1
84.0056	348.556	48.042	0.652112	0.0209084	1.40042	0.0202308	4.17062e+06	22.469						84.0042	0.791557	0.00693016	8.643	0.806824	0.00696028	8.94339	0.812743	0.00697557	9.07871														12.4415	1	1	1		10.4415	1	1	1
84.1056	348.556	48.0419	0.65211	0.0209082	1.40041	0.0202265	4.17771e+06	22.469						84.1042	0.791166	0.00693031	8.64309	0.806512	0.00696054	8.9438	0.812463	0.00697591	9.07936														12.4467	1	1	1		10.4467	1	1	1
84.2056	348.556	48.0419	0.652108	0.0209081	1.40041	0.0202222	4.18482e+06	22.469						84.2042	0.790774	0.00693046	8.64318	0.8062	0.00696081	8.94421	0.812184	0.00697625	9.08001														12.4519	1	1	1		10.4519	1	1	1
84.3056	348.556	48.0419	0.652106	0.020908	1.40041	0.0202178	4.19194e+06	22.469						84.3042	0.790383	0.00693061	8.64328	0.805888	0.00696107	8.94462	0.811905	0.00697659	9.08066														12.4571	1	1	1		10.4571	1	1	1
84.4056	348.556	48.0419	0.652104	0.0209078	1.4004	0.0202135	4.19907e+06	22.469						84.4042	0.789991	0.00693076	8.64337	0.805576	0.00696134	8.94504	0.811626	0.00697693	9.0813														12.4623	1	1	1		10.4623	1	1	1
84.5056	348.556	48.0419	0.652102	0.0209077	1.4004	0.0202092	4.20622e+06	22.469						84.5042	0.789599	0.0069309	8.64346	0.805265	0.0069616	8.94545	0.811347	0.00697727	9.08195														12.4675	1	1	1		10.4675	1	1	1
84.6056	348.556	48.0419	0.6521	0.0209076	1.40039	0.0202049	4.21337e+06	22.469						84.6042	0.789208	0.00693105	8.64355	0.804954	0.00696187	8.94586	0.811069	0.00697761	9.0826														12.4727	1	1	1		10.4727	1	1	1
84.7056	348.556	48.0419	0.652098	0.0209075	1.40039	0.0202006	4.22054e+06	22.469						84.7042	0.788816	0.0069312	8.64364	0.804643	0.00696214	8.94627	0.810791	0.00697796	9.08325														12.4779	1	1	1		10.4779	1	1	1
84.8057	348.556	48.0419	0.652096	0.0209073	1.40038	0.0201964	4.22772e+06	22.469						84.8042	0.788424	0.00693135	8.64373	0.804333	0.0069624	8.94668	0.810514	0.0069783	9.0839														12.4831	1	1	1		10.4831	1	1	1
84.9057	348.556	48.0419	0.652094	0.0209072	1.40038	0.0201921	4.23492e+06	22.469						84.9042	0.788032	0.0069315	8.64382	0.804022	0.00696267	8.94709	0.810237	0.00697865	9.08455														12.4883	1	1	1		10.4883	1	1	1
85.0057	348.556	48.0419	0.652092	0.0209071	1.40038	0.0201879	4.24212e+06	22.469						85.0043	0.787639	0.00693165	8.6439	0.803712	0.00696294	8.9475	0.80996	0.00697899	9.0852														12.4935	1	1	1		10.4935	1	1	1
85.1057	348.556	48.0419	0.65209	0.0209069	1.40037	0.0201836	4.24934e+06	22.469						85.1043	0.787247	0.0069318	8.64399	0.803402	0.00696321	8.94792	0.809683	0.00697934	9.08585														12.4987	1	1	1		10.4987	1	1	1
85.2057	348.556	48.0419	0.652088	0.0209068	1.40037	0.0201794	4.25657e+06	22.469						85.2043	0.786855	0.00693195	8.64408	0.803092	0.00696348	8.94833	0.809407	0.00697969	9.08649														12.5039	1	1	1		10.5039	1	1	1
85.3057	348.556	48.0419	0.652086	0.0209067	1.40036	0.0201752	4.26381e+06	22.469						85.3043	0.786462	0.0069321	8.64417	0.802783	0.00696375	8.94873	0.809132	0.00698004	9.08714														12.5091	1	1	1		10.5091	1	1	1
85.4057	348.556	48.0419	0.652084	0.0209065	1.40036	0.020171	4.27107e+06	22.469						85.4043	0.78607	0.00693225	8.64426	0.802473	0.00696402	8.94914	0.808856	0.00698038	9.08779														12.5143	1	1	1		10.5143	1	1	1
85.5057	348.556	48.0419	0.652082	0.0209064	1.40036	0.0201668	4.27834e+06	22.469						85.5043	0.785677	0.0069324	8.64435	0.802164	0.00696429	8.94955	0.808581	0.00698073	9.08844														12.5195	1	1	1		10.5195	1	1	1
85.6057	348.556	48.0419	0.65208	0.0209063	1.40035	0.0201626	4.28562e+06	22.4689						85.6043	0.785285	0.00693255	8.64444	0.801855	0.00696456	8.94996	0.808307	0.00698108	9.08909														12.5247	1	1	1		10.5247	1	1	1
85.7057	348.556	48.0419	0.652078	0.0209062	1.40035	0.0201585	4.29291e+06	22.4689						85.7043	0.784892	0.0069327	8.64453	0.801547	0.00696483	8.95037	0.808032	0.00698144	9.08973														12.5299	1	1	1		10.5299	1	1	1
85.8057	348.556	48.0419	0.652076	0.020906	1.40034	0.0201543	4.30021e+06	22.4689						85.8043	0.784499	0.00693285	8.64462	0.801238	0.0069651	8.95078	0.807758	0.00698179	9.09038														12.5351	1	1	1		10.5351	1	1	1
85.9057	348.556	48.0419	0.652074	0.0209059	1.40034	0.0201502	4.30753e+06	22.4689						85.9043	0.784106	0.006933	8.6447	0.80093	0.00696537	8.95119	0.807485	0.00698214	9.09103														12.5403	1	1	1		10.5403	1	1	1
86.0057	348.556	48.0419	0.652072	0.0209058	1.40033	0.0201461	4.31486e+06	22.4689						86.0043	0.783713	0.00693315	8.64479	0.800622	0.00696565	8.95159	0.807212	0.00698249	9.09168														12.5455	1	1	1		10.5455	1	1	1
86.1057	348.556	48.0419	0.652071	0.0209057	1.40033	0.020142	4.3222e+06	22.4689						86.1043	0.78332	0.0069333	8.64488	0.800314	0.00696592	8.952	0.806939	0.00698285	9.09232														12.5507	1	1	1		10.5507	1	1	1
86.2057	348.556	48.0419	0.652069	0.0209055	1.40033	0.0201379	4.32955e+06	22.4689						86.2043	0.782927	0.00693345	8.64497	0.800007	0.00696619	8.95241	0.806666	0.0069832	9.09297														12.5559	1	1	1		10.5559	1	1	1
86.3058	348.556	48.0419	0.652067	0.0209054	1.40032	0.0201338	4.33692e+06	22.4689						86.3043	0.782533	0.0069336	8.64506	0.7997	0.00696647	8.95281	0.806394	0.00698356	9.09362														12.5611	1	1	1		10.5611	1	1	1
86.4058	348.556	48.0419	0.652065	0.0209053	1.40032	0.0201297	4.3443e+06	22.4689						86.4043	0.78214	0.00693375	8.64514	0.799393	0.00696674	8.95322	0.806123	0.00698391	9.09426														12.5663	1	1	1		10.5663	1	1	1
86.5058	348.556	48.0419	0.652063	0.0209052	1.40031	0.0201256	4.35169e+06	22.4689						86.5043	0.781747	0.0069339	8.64523	0.799086	0.00696701	8.95363	0.805851	0.00698427	9.09491														12.5715	1	1	1		10.5715	1	1	1
86.6058	348.556	48.0419	0.652061	0.020905	1.40031	0.0201216	4.3591e+06	22.4689						86.6043	0.781353	0.00693405	8.64532	0.798779	0.00696729	8.95403	0.80558	0.00698463	9.09556														12.5767	1	1	1		10.5767	1	1	1
86.7058	348.556	48.0419	0.652059	0.0209049	1.40031	0.0201175	4.36651e+06	22.4689						86.7043	0.78096	0.0069342	8.64541	0.798473	0.00696756	8.95444	0.80531	0.00698498	9.0962														12.5819	1	1	1		10.5819	1	1	1
86.8058	348.556	48.0419	0.652057	0.0209048	1.4003	0.0201135	4.37394e+06	22.4689						86.8043	0.780566	0.00693435	8.64549	0.798167	0.00696784	8.95484	0.80504	0.00698534	9.09685														12.5871	1	1	1		10.5871	1	1	1
86.9058	348.556	48.0419	0.652056	0.0209047	1.4003	0.0201095	4.38138e+06	22.4689						86.9043	0.780172	0.0069345	8.64558	0.797861	0.00696811	8.95525	0.80477	0.0069857	9.0975														12.5923	1	1	1		10.5923	1	1	1
87.0058	348.556	48.0419	0.652054	0.0209045	1.40029	0.0201055	4.38884e+06	22.4689						87.0044	0.779779	0.00693465	8.64567	0.797556	0.00696839	8.95565	0.8045	0.00698606	9.09814														12.5975	1	1	1		10.5975	1	1	1
87.1058	348.556	48.0419	0.652052	0.0209044	1.40029	0.0201015	4.39631e+06	22.4688						87.1044	0.779385	0.0069348	8.64575	0.79725	0.00696867	8.95606	0.804231	0.00698642	9.09879														12.6027	1	1	1		10.6027	1	1	1
87.2058	348.556	48.0419	0.65205	0.0209043	1.40029	0.0200975	4.40379e+06	22.4688						87.2044	0.778991	0.00693495	8.64584	0.796945	0.00696894	8.95646	0.803963	0.00698678	9.09943														12.6079	1	1	1		10.6079	1	1	1
87.3058	348.556	48.0419	0.652048	0.0209042	1.40028	0.0200936	4.41128e+06	22.4688						87.3044	0.778597	0.0069351	8.64593	0.796641	0.00696922	8.95686	0.803694	0.00698715	9.10008														12.6131	1	1	1		10.6131	1	1	1
87.4058	348.556	48.0419	0.652046	0.0209041	1.40028	0.0200896	4.41879e+06	22.4688						87.4044	0.778203	0.00693525	8.64601	0.796336	0.0069695	8.95727	0.803426	0.00698751	9.10072														12.6183	1	1	1		10.6183	1	1	1
87.5058	348.556	48.0419	0.652044	0.0209039	1.40027	0.0200857	4.4263e+06	22.4688						87.5044	0.777808	0.0069354	8.6461	0.796032	0.00696978	8.95767	0.803159	0.00698787	9.10137														12.6235	1	1	1		10.6235	1	1	1
87.6058	348.556	48.0419	0.652043	0.0209038	1.40027	0.0200817	4.43384e+06	22.4688						87.6044	0.777414	0.00693555	8.64619	0.795728	0.00697006	8.95807	0.802892	0.00698824	9.10201														12.6287	1	1	1		10.6287	1	1	1
87.7058	348.556	48.0419	0.652041	0.0209037	1.40027	0.0200778	4.44138e+06	22.4688						87.7044	0.77702	0.0069357	8.64627	0.795424	0.00697034	8.95847	0.802625	0.0069886	9.10266														12.6339	1	1	1		10.6339	1	1	1
87.8059	348.556	48.0419	0.652039	0.0209036	1.40026	0.0200739	4.44894e+06	22.4688						87.8044	0.776626	0.00693586	8.64636	0.79512	0.00697061	8.95887	0.802359	0.00698897	9.1033														12.6391	1	1	1		10.6391	1	1	1
87.9059	348.556	48.0419	0.652037	0.0209035	1.40026	0.02007	4.45651e+06	22.4688						87.9044	0.776231	0.00693601	8.64644	0.794817	0.00697089	8.95928	0.802093	0.00698934	9.10395														12.6443	1	1	1		10.6443	1	1	1
88.0059	348.556	48.0419	0.652035	0.0209033	1.40025	0.0200662	4.46409e+06	22.4688						88.0044	0.775837	0.00693616	8.64653	0.794514	0.00697117	8.95968	0.801827	0.0069897	9.10459														12.6495	1	1	1		10.6495	1	1	1
88.1059	348.556	48.0419	0.652034	0.0209032	1.40025	0.0200623	4.47168e+06	22.4688						88.1044	0.775442	0.00693631	8.64661	0.794211	0.00697146	8.96008	0.801562	0.00699007	9.10524														12.6547	1	1	1		10.6547	1	1	1
88.2059	348.556	48.0419	0.652032	0.0209031	1.40025	0.0200584	4.47929e+06	22.4688						88.2044	0.775047	0.00693646	8.6467	0.793909	0.00697174	8.96048	0.801297	0.00699044	9.10588														12.6599	1	1	1		10.6599	1	1	1
88.3059	348.556	48.0419	0.65203	0.020903	1.40024	0.0200546	4.48691e+06	22.4688						88.3044	0.774653	0.00693661	8.64679	0.793606	0.00697202	8.96088	0.801033	0.00699081	9.10652														12.6651	1	1	1		10.6651	1	1	1
88.4059	348.556	48.0419	0.652028	0.0209029	1.40024	0.0200508	4.49455e+06	22.4688						88.4044	0.774258	0.00693676	8.64687	0.793304	0.0069723	8.96128	0.800769	0.00699118	9.10717														12.6703	1	1	1		10.6703	1	1	1
88.5059	348.556	48.0419	0.652027	0.0209028	1.40024	0.020047	4.5022e+06	22.4688						88.5044	0.773863	0.00693692	8.64696	0.793003	0.00697258	8.96168	0.800505	0.00699155	9.10781														12.6755	1	1	1		10.6755	1	1	1
88.6059	348.556	48.0419	0.652025	0.0209026	1.40023	0.0200432	4.50986e+06	22.4688						88.6044	0.773468	0.00693707	8.64704	0.792701	0.00697286	8.96208	0.800242	0.00699193	9.10846														12.6807	1	1	1		10.6807	1	1	1
88.7059	348.556	48.0419	0.652023	0.0209025	1.40023	0.0200394	4.51753e+06	22.4687						88.7044	0.773073	0.00693722	8.64713	0.7924	0.00697315	8.96248	0.799979	0.0069923	9.1091														12.6859	1	1	1		10.6859	1	1	1
88.8059	348.556	48.0419	0.652021	0.0209024	1.40022	0.0200356	4.52522e+06	22.4687						88.8044	0.772678	0.00693737	8.64721	0.792099	0.00697343	8.96288	0.799717	0.00699267	9.10974														12.6911	1	1	1		10.6911	1	1	1
88.9059	348.556	48.0419	0.652019	0.0209023	1.40022	0.0200318	4.53292e+06	22.4687						88.9044	0.772283	0.00693752	8.64729	0.791798	0.00697371	8.96328	0.799455	0.00699305	9.11039														12.6962	1	1	1		10.6962	1	1	1
89.0059	348.556	48.0419	0.652018	0.0209022	1.40022	0.0200281	4.54063e+06	22.4687						89.0045	0.771887	0.00693767	8.64738	0.791498	0.006974	8.96367	0.799193	0.00699342	9.11103														12.7014	1	1	1		10.7014	1	1	1
89.1059	348.556	48.0419	0.652016	0.0209021	1.40021	0.0200243	4.54835e+06	22.4687						89.1045	0.771492	0.00693783	8.64746	0.791198	0.00697428	8.96407	0.798932	0.0069938	9.11167														12.7066	1	1	1		10.7066	1	1	1
89.2059	348.556	48.0419	0.652014	0.0209019	1.40021	0.0200206	4.55609e+06	22.4687						89.2045	0.771097	0.00693798	8.64755	0.790898	0.00697457	8.96447	0.798671	0.00699417	9.11231														12.7118	1	1	1		10.7118	1	1	1
89.306	348.556	48.0419	0.652013	0.0209018	1.40021	0.0200169	4.56385e+06	22.4687						89.3045	0.770701	0.00693813	8.64763	0.790598	0.00697485	8.96487	0.798411	0.00699455	9.11296														12.717	1	1	1		10.717	1	1	1
89.406	348.556	48.0419	0.652011	0.0209017	1.4002	0.0200132	4.57161e+06	22.4687						89.4045	0.770306	0.00693828	8.64771	0.790299	0.00697514	8.96526	0.798151	0.00699493	9.1136														12.7222	1	1	1		10.7222	1	1	1
89.506	348.556	48.0419	0.652009	0.0209016	1.4002	0.0200095	4.57939e+06	22.4687						89.5045	0.76991	0.00693844	8.6478	0.79	0.00697543	8.96566	0.797891	0.00699531	9.11424														12.7274	1	1	1		10.7274	1	1	1
89.606	348.556	48.0419	0.652007	0.0209015	1.40019	0.0200058	4.58718e+06	22.4687						89.6045	0.769514	0.00693859	8.64788	0.789701	0.00697571	8.96606	0.797632	0.00699569	9.11488														12.7326	1	1	1		10.7326	1	1	1
89.706	348.556	48.0419	0.652006	0.0209014	1.40019	0.0200021	4.59499e+06	22.4687						89.7045	0.769119	0.00693874	8.64797	0.789402	0.006976	8.96645	0.797373	0.00699607	9.11553														12.7378	1	1	1		10.7378	1	1	1
89.806	348.556	48.0419	0.652004	0.0209013	1.40019	0.0199985	4.6028e+06	22.4687						89.8045	0.768723	0.00693889	8.64805	0.789104	0.00697629	8.96685	0.797115	0.00699645	9.11617														12.743	1	1	1		10.743	1	1	1
89.906	348.556	48.0419	0.652002	0.0209011	1.40018	0.0199948	4.61064e+06	22.4687						89.9045	0.768327	0.00693904	8.64813	0.788806	0.00697657	8.96724	0.796857	0.00699683	9.11681														12.7482	1	1	1		10.7482	1	1	1
90.006	348.556	48.0419	0.652001	0.020901	1.40018	0.0199912	4.61848e+06	22.4687						90.0045	0.767931	0.0069392	8.64821	0.788508	0.00697686	8.96764	0.7966	0.00699722	9.11745														12.7534	1	1	1		10.7534	1	1	1
90.106	348.556	48.0419	0.651999	0.0209009	1.40018	0.0199876	4.62634e+06	22.4687						90.1045	0.767535	0.00693935	8.6483	0.788211	0.00697715	8.96803	0.796343	0.0069976	9.11809														12.7586	1	1	1		10.7586	1	1	1
90.206	348.556	48.0419	0.651997	0.0209008	1.40017	0.019984	4.63421e+06	22.4687						90.2045	0.767139	0.0069395	8.64838	0.787914	0.00697744	8.96843	0.796086	0.00699798	9.11873														12.7638	1	1	1		10.7638	1	1	1
90.306	348.556	48.0419	0.651996	0.0209007	1.40017	0.0199804	4.6421e+06	22.4686						90.3045	0.766743	0.00693966	8.64846	0.787617	0.00697773	8.96882	0.79583	0.00699837	9.11938														12.769	1	1	1		10.769	1	1	1
90.406	348.556	48.0419	0.651994	0.0209006	1.40016	0.0199768	4.64999e+06	22.4686						90.4045	0.766347	0.00693981	8.64855	0.78732	0.00697802	8.96921	0.795574	0.00699876	9.12002														12.7742	1	1	1		10.7742	1	1	1
90.506	348.556	48.0419	0.651992	0.0209005	1.40016	0.0199733	4.65791e+06	22.4686						90.5045	0.765951	0.00693996	8.64863	0.787024	0.00697831	8.96961	0.795319	0.00699914	9.12066														12.7794	1	1	1		10.7794	1	1	1
90.606	348.556	48.0419	0.651991	0.0209004	1.40016	0.0199697	4.66583e+06	22.4686						90.6045	0.765554	0.00694011	8.64871	0.786728	0.0069786	8.97	0.795064	0.00699953	9.1213														12.7846	1	1	1		10.7846	1	1	1
90.706	348.556	48.0419	0.651989	0.0209003	1.40015	0.0199662	4.67377e+06	22.4686						90.7045	0.765158	0.00694027	8.64879	0.786432	0.00697889	8.97039	0.794809	0.00699992	9.12194														12.7898	1	1	1		10.7898	1	1	1
90.8061	348.556	48.0419	0.651987	0.0209002	1.40015	0.0199627	4.68172e+06	22.4686						90.8045	0.764762	0.00694042	8.64887	0.786137	0.00697918	8.97079	0.794555	0.00700031	9.12258														12.795	1	1	1		10.795	1	1	1
90.9061	348.556	48.0419	0.651986	0.0209001	1.40015	0.0199591	4.68969e+06	22.4686						90.9045	0.764365	0.00694057	8.64896	0.785842	0.00697947	8.97118	0.794302	0.0070007	9.12322														12.8002	1	1	1		10.8002	1	1	1
91.0061	348.556	48.0419	0.651984	0.0208999	1.40014	0.0199556	4.69767e+06	22.4686						91.0046	0.763969	0.00694073	8.64904	0.785547	0.00697977	8.97157	0.794049	0.00700109	9.12386														12.8054	1	1	1		10.8054	1	1	1
91.1061	348.556	48.0419	0.651982	0.0208998	1.40014	0.0199521	4.70566e+06	22.4686						91.1046	0.763572	0.00694088	8.64912	0.785252	0.00698006	8.97196	0.793796	0.00700148	9.1245														12.8106	1	1	1		10.8106	1	1	1
91.2061	348.556	48.0419	0.651981	0.0208997	1.40014	0.0199487	4.71367e+06	22.4686						91.2046	0.763175	0.00694103	8.6492	0.784958	0.00698035	8.97235	0.793543	0.00700187	9.12514														12.8158	1	1	1		10.8158	1	1	1
91.3061	348.556	48.0419	0.651979	0.0208996	1.40013	0.0199452	4.72169e+06	22.4686						91.3046	0.762779	0.00694119	8.64928	0.784664	0.00698065	8.97274	0.793292	0.00700226	9.12578														12.821	1	1	1		10.821	1	1	1
91.4061	348.556	48.0419	0.651978	0.0208995	1.40013	0.0199418	4.72972e+06	22.4686						91.4046	0.762382	0.00694134	8.64936	0.78437	0.00698094	8.97313	0.79304	0.00700266	9.12642														12.8262	1	1	1		10.8262	1	1	1
91.5061	348.556	48.0419	0.651976	0.0208994	1.40013	0.0199383	4.73777e+06	22.4686						91.5046	0.761985	0.00694149	8.64945	0.784077	0.00698123	8.97353	0.792789	0.00700305	9.12706														12.8314	1	1	1		10.8314	1	1	1
91.6061	348.556	48.0419	0.651974	0.0208993	1.40012	0.0199349	4.74583e+06	22.4686						91.6046	0.761588	0.00694165	8.64953	0.783783	0.00698153	8.97392	0.792539	0.00700345	9.1277														12.8366	1	1	1		10.8366	1	1	1
91.7061	348.556	48.0419	0.651973	0.0208992	1.40012	0.0199315	4.75391e+06	22.4686						91.7046	0.761191	0.0069418	8.64961	0.783491	0.00698182	8.97431	0.792288	0.00700385	9.12834														12.8418	1	1	1		10.8418	1	1	1
91.8061	348.556	48.0419	0.651971	0.0208991	1.40012	0.0199281	4.76199e+06	22.4686						91.8046	0.760794	0.00694195	8.64969	0.783198	0.00698212	8.97469	0.792039	0.00700424	9.12898														12.847	1	1	1		10.847	1	1	1
91.9061	348.556	48.0419	0.65197	0.020899	1.40011	0.0199247	4.7701e+06	22.4685						91.9046	0.760397	0.00694211	8.64977	0.782906	0.00698242	8.97508	0.791789	0.00700464	9.12962														12.8522	1	1	1		10.8522	1	1	1
92.0061	348.555	48.0419	0.651968	0.0208989	1.40011	0.0199213	4.77821e+06	22.4685						92.0046	0.76	0.00694226	8.64985	0.782614	0.00698271	8.97547	0.791541	0.00700504	9.13025														12.8574	1	1	1		10.8574	1	1	1
92.1061	348.555	48.0419	0.651967	0.0208988	1.40011	0.019918	4.78634e+06	22.4685						92.1046	0.759602	0.00694242	8.64993	0.782322	0.00698301	8.97586	0.791292	0.00700544	9.13089														12.8626	1	1	1		10.8626	1	1	1
92.2061	348.555	48.0419	0.651965	0.0208987	1.4001	0.0199146	4.79449e+06	22.4685						92.2046	0.759205	0.00694257	8.65001	0.782031	0.00698331	8.97625	0.791044	0.00700584	9.13153														12.8678	1	1	1		10.8678	1	1	1
92.3062	348.555	48.0419	0.651963	0.0208986	1.4001	0.0199113	4.80264e+06	22.4685						92.3046	0.758808	0.00694272	8.65009	0.78174	0.0069836	8.97664	0.790797	0.00700624	9.13217														12.873	1	1	1		10.873	1	1	1
92.4062	348.555	48.0419	0.651962	0.0208985	1.4001	0.019908	4.81082e+06	22.4685						92.4046	0.75841	0.00694288	8.65017	0.781449	0.0069839	8.97702	0.79055	0.00700664	9.13281														12.8782	1	1	1		10.8782	1	1	1
92.5062	348.555	48.0419	0.65196	0.0208984	1.40009	0.0199047	4.819e+06	22.4685						92.5046	0.758013	0.00694303	8.65025	0.781158	0.0069842	8.97741	0.790303	0.00700704	9.13345														12.8834	1	1	1		10.8834	1	1	1
92.6062	348.555	48.0419	0.651959	0.0208983	1.40009	0.0199014	4.8272e+06	22.4685						92.6046	0.757615	0.00694319	8.65033	0.780868	0.0069845	8.9778	0.790057	0.00700745	9.13408														12.8886	1	1	1		10.8886	1	1	1
92.7062	348.555	48.0419	0.651957	0.0208982	1.40009	0.0198981	4.83541e+06	22.4685						92.7046	0.757218	0.00694334	8.65041	0.780578	0.0069848	8.97818	0.789811	0.00700785	9.13472														12.8938	1	1	1		10.8938	1	1	1
92.8062	348.555	48.0419	0.651956	0.0208981	1.40008	0.0198948	4.84364e+06	22.4685						92.8046	0.75682	0.00694349	8.65049	0.780289	0.0069851	8.97857	0.789566	0.00700826	9.13536														12.899	1	1	1		10.899	1	1	1
92.9062	348.555	48.0419	0.651954	0.020898	1.40008	0.0198916	4.85188e+06	22.4685						92.9046	0.756423	0.00694365	8.65057	0.78	0.0069854	8.97896	0.789321	0.00700866	9.136														12.9042	1	1	1		10.9042	1	1	1
93.0062	348.555	48.0419	0.651953	0.0208979	1.40008	0.0198883	4.86014e+06	22.4685						93.0047	0.756025	0.0069438	8.65065	0.779711	0.0069857	8.97934	0.789077	0.00700907	9.13663														12.9094	1	1	1		10.9094	1	1	1
93.1062	348.555	48.0419	0.651951	0.0208978	1.40007	0.0198851	4.86841e+06	22.4685						93.1047	0.755627	0.00694396	8.65073	0.779422	0.006986	8.97973	0.788833	0.00700948	9.13727														12.9146	1	1	1		10.9146	1	1	1
93.2062	348.555	48.0419	0.65195	0.0208977	1.40007	0.0198819	4.87669e+06	22.4685						93.2047	0.755229	0.00694411	8.65081	0.779134	0.0069863	8.98011	0.78859	0.00700989	9.13791														12.9198	1	1	1		10.9198	1	1	1
93.3062	348.555	48.0419	0.651948	0.0208976	1.40007	0.0198787	4.88499e+06	22.4685						93.3047	0.754831	0.00694427	8.65089	0.778846	0.0069866	8.9805	0.788347	0.0070103	9.13854														12.925	1	1	1		10.925	1	1	1
93.4062	348.555	48.0419	0.651947	0.0208975	1.40006	0.0198755	4.8933e+06	22.4685						93.4047	0.754433	0.00694442	8.65097	0.778558	0.00698691	8.98088	0.788104	0.00701071	9.13918														12.9302	1	1	1		10.9302	1	1	1
93.5062	348.555	48.0419	0.651945	0.0208974	1.40006	0.0198723	4.90163e+06	22.4685						93.5047	0.754035	0.00694458	8.65104	0.77827	0.00698721	8.98127	0.787862	0.00701112	9.13982														12.9354	1	1	1		10.9354	1	1	1
93.6062	348.555	48.0419	0.651944	0.0208973	1.40006	0.0198691	4.90997e+06	22.4684						93.6047	0.753637	0.00694473	8.65112	0.777983	0.00698751	8.98165	0.787621	0.00701153	9.14045														12.9406	1	1	1		10.9406	1	1	1
93.7062	348.555	48.0419	0.651942	0.0208972	1.40005	0.019866	4.91832e+06	22.4684						93.7047	0.753239	0.00694488	8.6512	0.777697	0.00698782	8.98203	0.78738	0.00701194	9.14109														12.9458	1	1	1		10.9458	1	1	1
93.8063	348.555	48.0419	0.651941	0.0208971	1.40005	0.0198628	4.92669e+06	22.4684						93.8047	0.752841	0.00694504	8.65128	0.77741	0.00698812	8.98242	0.787139	0.00701236	9.14173														12.9509	1	1	1		10.9509	1	1	1
93.9063	348.555	48.0419	0.651939	0.020897	1.40005	0.0198597	4.93507e+06	22.4684						93.9047	0.752442	0.00694519	8.65136	0.777124	0.00698842	8.9828	0.786899	0.00701277	9.14236														12.9561	1	1	1		10.9561	1	1	1
94.0063	348.555	48.0419	0.651938	0.0208969	1.40004	0.0198566	4.94347e+06	22.4684						94.0047	0.752044	0.00694535	8.65144	0.776838	0.00698873	8.98318	0.786659	0.00701319	9.143														12.9613	1	1	1		10.9613	1	1	1
94.1063	348.555	48.0419	0.651937	0.0208968	1.40004	0.0198535	4.95188e+06	22.4684						94.1047	0.751646	0.0069455	8.65151	0.776553	0.00698903	8.98356	0.78642	0.0070136	9.14363														12.9665	1	1	1		10.9665	1	1	1
94.2063	348.555	48.0419	0.651935	0.0208967	1.40004	0.0198504	4.96031e+06	22.4684						94.2047	0.751247	0.00694566	8.65159	0.776267	0.00698934	8.98395	0.786181	0.00701402	9.14427														12.9717	1	1	1		10.9717	1	1	1
94.3063	348.555	48.0419	0.651934	0.0208966	1.40004	0.0198473	4.96875e+06	22.4684						94.3047	0.750849	0.00694581	8.65167	0.775982	0.00698965	8.98433	0.785943	0.00701444	9.1449														12.9769	1	1	1		10.9769	1	1	1
94.4063	348.555	48.0419	0.651932	0.0208965	1.40003	0.0198443	4.9772e+06	22.4684						94.4047	0.75045	0.00694597	8.65175	0.775698	0.00698995	8.98471	0.785705	0.00701486	9.14554														12.9821	1	1	1		10.9821	1	1	1
94.5063	348.555	48.0419	0.651931	0.0208964	1.40003	0.0198412	4.98567e+06	22.4684						94.5047	0.750052	0.00694613	8.65183	0.775414	0.00699026	8.98509	0.785468	0.00701528	9.14618														12.9873	1	1	1		10.9873	1	1	1
94.6063	348.555	48.0419	0.651929	0.0208963	1.40003	0.0198382	4.99415e+06	22.4684						94.6047	0.749653	0.00694628	8.6519	0.77513	0.00699057	8.98547	0.785231	0.0070157	9.14681														12.9925	1	1	1		10.9925	1	1	1
94.7063	348.555	48.0419	0.651928	0.0208962	1.40002	0.0198352	5.00265e+06	22.4684						94.7047	0.749254	0.00694644	8.65198	0.774846	0.00699087	8.98585	0.784994	0.00701612	9.14744														12.9977	1	1	1		10.9977	1	1	1
94.8063	348.555	48.0419	0.651927	0.0208961	1.40002	0.0198322	5.01116e+06	22.4684						94.8047	0.748855	0.00694659	8.65206	0.774563	0.00699118	8.98623	0.784758	0.00701654	9.14808														13.0029	1	1	1		11.0029	1	1	1
94.9063	348.555	48.0419	0.651925	0.020896	1.40002	0.0198292	5.01969e+06	22.4684						94.9047	0.748457	0.00694675	8.65213	0.77428	0.00699149	8.98661	0.784523	0.00701696	9.14871														13.0081	1	1	1		11.0081	1	1	1
95.0063	348.555	48.0419	0.651924	0.0208959	1.40001	0.0198262	5.02823e+06	22.4684						95.0048	0.748058	0.0069469	8.65221	0.773997	0.0069918	8.98699	0.784288	0.00701739	9.14935														13.0133	1	1	1		11.0133	1	1	1
95.1063	348.555	48.0419	0.651923	0.0208958	1.40001	0.0198232	5.03678e+06	22.4684						95.1048	0.747659	0.00694706	8.65229	0.773715	0.00699211	8.98737	0.784053	0.00701781	9.14998														13.0185	1	1	1		11.0185	1	1	1
95.2063	348.555	48.0419	0.651921	0.0208957	1.40001	0.0198203	5.04535e+06	22.4684						95.2048	0.74726	0.00694721	8.65236	0.773433	0.00699242	8.98775	0.783819	0.00701824	9.15062														13.0237	1	1	1		11.0237	1	1	1
95.3064	348.555	48.0419	0.65192	0.0208957	1.4	0.0198174	5.05394e+06	22.4683						95.3048	0.746861	0.00694737	8.65244	0.773151	0.00699273	8.98813	0.783586	0.00701866	9.15125														13.0289	1	1	1		11.0289	1	1	1
95.4064	348.555	48.0419	0.651918	0.0208956	1.4	0.0198144	5.06254e+06	22.4683						95.4048	0.746462	0.00694753	8.65252	0.77287	0.00699304	8.9885	0.783353	0.00701909	9.15188														13.0341	1	1	1		11.0341	1	1	1
95.5064	348.555	48.0418	0.651917	0.0208955	1.4	0.0198115	5.07115e+06	22.4683						95.5048	0.746063	0.00694768	8.65259	0.772589	0.00699335	8.98888	0.78312	0.00701952	9.15252														13.0393	1	1	1		11.0393	1	1	1
95.6064	348.555	48.0418	0.651916	0.0208954	1.4	0.0198086	5.07978e+06	22.4683						95.6048	0.745663	0.00694784	8.65267	0.772308	0.00699366	8.98926	0.782888	0.00701995	9.15315														13.0445	1	1	1		11.0445	1	1	1
95.7064	348.555	48.0418	0.651914	0.0208953	1.39999	0.0198057	5.08842e+06	22.4683						95.7048	0.745264	0.00694799	8.65275	0.772028	0.00699397	8.98964	0.782656	0.00702038	9.15378														13.0497	1	1	1		11.0497	1	1	1
95.8064	348.555	48.0418	0.651913	0.0208952	1.39999	0.0198029	5.09708e+06	22.4683						95.8048	0.744865	0.00694815	8.65282	0.771748	0.00699429	8.99001	0.782425	0.00702081	9.15442														13.0549	1	1	1		11.0549	1	1	1
95.9064	348.555	48.0418	0.651912	0.0208951	1.39999	0.0198	5.10575e+06	22.4683						95.9048	0.744465	0.00694831	8.6529	0.771468	0.0069946	8.99039	0.782195	0.00702124	9.15505														13.0601	1	1	1		11.0601	1	1	1
96.0064	348.555	48.0418	0.65191	0.020895	1.39998	0.0197971	5.11444e+06	22.4683						96.0048	0.744066	0.00694846	8.65297	0.771189	0.00699491	8.99077	0.781965	0.00702167	9.15568														13.0653	1	1	1		11.0653	1	1	1
96.1064	348.555	48.0418	0.651909	0.0208949	1.39998	0.0197943	5.12314e+06	22.4683						96.1048	0.743667	0.00694862	8.65305	0.77091	0.00699523	8.99114	0.781735	0.00702211	9.15632														13.0705	1	1	1		11.0705	1	1	1
96.2064	348.555	48.0418	0.651908	0.0208948	1.39998	0.0197915	5.13186e+06	22.4683						96.2048	0.743267	0.00694877	8.65313	0.770631	0.00699554	8.99152	0.781506	0.00702254	9.15695														13.0757	1	1	1		11.0757	1	1	1
96.3064	348.555	48.0418	0.651906	0.0208948	1.39998	0.0197887	5.14059e+06	22.4683						96.3048	0.742867	0.00694893	8.6532	0.770353	0.00699585	8.99189	0.781277	0.00702298	9.15758														13.0809	1	1	1		11.0809	1	1	1
96.4064	348.555	48.0418	0.651905	0.0208947	1.39997	0.0197859	5.14934e+06	22.4683						96.4048	0.742468	0.00694909	8.65328	0.770075	0.00699617	8.99227	0.781049	0.00702341	9.15821														13.0861	1	1	1		11.0861	1	1	1
96.5064	348.555	48.0418	0.651904	0.0208946	1.39997	0.0197831	5.1581e+06	22.4683						96.5048	0.742068	0.00694924	8.65335	0.769797	0.00699649	8.99264	0.780821	0.00702385	9.15884														13.0913	1	1	1		11.0913	1	1	1
96.6064	348.555	48.0418	0.651902	0.0208945	1.39997	0.0197803	5.16687e+06	22.4683						96.6048	0.741668	0.0069494	8.65343	0.76952	0.0069968	8.99302	0.780594	0.00702429	9.15948														13.0965	1	1	1		11.0965	1	1	1
96.7064	348.555	48.0418	0.651901	0.0208944	1.39996	0.0197776	5.17567e+06	22.4683						96.7048	0.741269	0.00694956	8.6535	0.769243	0.00699712	8.99339	0.780367	0.00702473	9.16011														13.1017	1	1	1		11.1017	1	1	1
96.8065	348.555	48.0418	0.6519	0.0208943	1.39996	0.0197749	5.18447e+06	22.4683						96.8048	0.740869	0.00694971	8.65358	0.768966	0.00699743	8.99376	0.780141	0.00702517	9.16074														13.1069	1	1	1		11.1069	1	1	1
96.9065	348.555	48.0418	0.651899	0.0208942	1.39996	0.0197721	5.19329e+06	22.4683						96.9048	0.740469	0.00694987	8.65365	0.76869	0.00699775	8.99414	0.779915	0.00702561	9.16137														13.1121	1	1	1		11.1121	1	1	1
97.0065	348.555	48.0418	0.651897	0.0208942	1.39996	0.0197694	5.20213e+06	22.4682						97.0049	0.740069	0.00695003	8.65373	0.768414	0.00699807	8.99451	0.77969	0.00702605	9.162														13.1173	1	1	1		11.1173	1	1	1
97.1065	348.555	48.0418	0.651896	0.0208941	1.39995	0.0197667	5.21098e+06	22.4682						97.1049	0.739669	0.00695018	8.6538	0.768138	0.00699839	8.99488	0.779465	0.00702649	9.16263														13.1225	1	1	1		11.1225	1	1	1
97.2065	348.555	48.0418	0.651895	0.020894	1.39995	0.019764	5.21985e+06	22.4682						97.2049	0.739269	0.00695034	8.65388	0.767863	0.0069987	8.99526	0.779241	0.00702693	9.16326														13.1277	1	1	1		11.1277	1	1	1
97.3065	348.555	48.0418	0.651894	0.0208939	1.39995	0.0197614	5.22873e+06	22.4682						97.3049	0.738869	0.0069505	8.65395	0.767588	0.00699902	8.99563	0.779017	0.00702738	9.16389														13.1329	1	1	1		11.1329	1	1	1
97.4065	348.555	48.0418	0.651892	0.0208938	1.39995	0.0197587	5.23762e+06	22.4682						97.4049	0.738469	0.00695065	8.65402	0.767313	0.00699934	8.996	0.778794	0.00702782	9.16452														13.1381	1	1	1		11.1381	1	1	1
97.5065	348.555	48.0418	0.651891	0.0208937	1.39994	0.0197561	5.24654e+06	22.4682						97.5049	0.738068	0.00695081	8.6541	0.767039	0.00699966	8.99637	0.778571	0.00702827	9.16516														13.1433	1	1	1		11.1433	1	1	1
97.6065	348.555	48.0418	0.65189	0.0208937	1.39994	0.0197534	5.25546e+06	22.4682						97.6049	0.737668	0.00695097	8.65417	0.766765	0.00699998	8.99674	0.778349	0.00702872	9.16579														13.1485	1	1	1		11.1485	1	1	1
97.7065	348.555	48.0418	0.651889	0.0208936	1.39994	0.0197508	5.26441e+06	22.4682						97.7049	0.737268	0.00695112	8.65425	0.766492	0.0070003	8.99711	0.778127	0.00702916	9.16642														13.1537	1	1	1		11.1537	1	1	1
97.8065	348.555	48.0418	0.651887	0.0208935	1.39994	0.0197482	5.27336e+06	22.4682						97.8049	0.736868	0.00695128	8.65432	0.766219	0.00700062	8.99748	0.777906	0.00702961	9.16705														13.1589	1	1	1		11.1589	1	1	1
97.9065	348.555	48.0418	0.651886	0.0208934	1.39993	0.0197456	5.28234e+06	22.4682						97.9049	0.736467	0.00695144	8.65439	0.765946	0.00700095	8.99786	0.777686	0.00703006	9.16768														13.1641	1	1	1		11.1641	1	1	1
98.0065	348.555	48.0418	0.651885	0.0208933	1.39993	0.019743	5.29132e+06	22.4682						98.0049	0.736067	0.0069516	8.65447	0.765673	0.00700127	8.99822	0.777465	0.00703051	9.1683														13.1693	1	1	1		11.1693	1	1	1
98.1065	348.555	48.0418	0.651884	0.0208932	1.39993	0.0197405	5.30033e+06	22.4682						98.1049	0.735666	0.00695175	8.65454	0.765401	0.00700159	8.99859	0.777246	0.00703096	9.16893														13.1745	1	1	1		11.1745	1	1	1
98.2065	348.555	48.0418	0.651883	0.0208932	1.39993	0.0197379	5.30934e+06	22.4682						98.2049	0.735266	0.00695191	8.65461	0.765129	0.00700191	8.99896	0.777026	0.00703142	9.16956														13.1797	1	1	1		11.1797	1	1	1
98.3066	348.555	48.0418	0.651881	0.0208931	1.39992	0.0197354	5.31838e+06	22.4682						98.3049	0.734865	0.00695207	8.65469	0.764858	0.00700224	8.99933	0.776808	0.00703187	9.17019														13.1849	1	1	1		11.1849	1	1	1
98.4066	348.555	48.0418	0.65188	0.020893	1.39992	0.0197329	5.32743e+06	22.4682						98.4049	0.734464	0.00695222	8.65476	0.764587	0.00700256	8.9997	0.77659	0.00703232	9.17082														13.1901	1	1	1		11.1901	1	1	1
98.5066	348.555	48.0418	0.651879	0.0208929	1.39992	0.0197304	5.33649e+06	22.4682						98.5049	0.734064	0.00695238	8.65483	0.764316	0.00700288	9.00007	0.776372	0.00703278	9.17145														13.1953	1	1	1		11.1953	1	1	1
98.6066	348.555	48.0418	0.651878	0.0208929	1.39991	0.0197279	5.34557e+06	22.4682						98.6049	0.733663	0.00695254	8.65491	0.764046	0.00700321	9.00044	0.776155	0.00703323	9.17208														13.2005	1	1	1		11.2005	1	1	1
98.7066	348.555	48.0418	0.651877	0.0208928	1.39991	0.0197254	5.35467e+06	22.4681						98.7049	0.733262	0.0069527	8.65498	0.763775	0.00700353	9.00081	0.775938	0.00703369	9.17271														13.2056	1	1	1		11.2056	1	1	1
98.8066	348.555	48.0418	0.651876	0.0208927	1.39991	0.0197229	5.36378e+06	22.4681						98.8049	0.732861	0.00695285	8.65505	0.763506	0.00700386	9.00117	0.775722	0.00703415	9.17334														13.2108	1	1	1		11.2108	1	1	1
98.9066	348.555	48.0418	0.651874	0.0208926	1.39991	0.0197205	5.3729e+06	22.4681						98.9049	0.73246	0.00695301	8.65512	0.763236	0.00700418	9.00154	0.775507	0.00703461	9.17396														13.216	1	1	1		11.216	1	1	1
99.0066	348.555	48.0418	0.651873	0.0208925	1.39991	0.019718	5.38205e+06	22.4681						99.005	0.732059	0.00695317	8.6552	0.762968	0.00700451	9.00191	0.775291	0.00703507	9.17459														13.2212	1	1	1		11.2212	1	1	1
99.1066	348.555	48.0418	0.651872	0.0208925	1.3999	0.0197156	5.3912e+06	22.4681						99.105	0.731658	0.00695333	8.65527	0.762699	0.00700484	9.00227	0.775077	0.00703553	9.17522														13.2264	1	1	1		11.2264	1	1	1
99.2066	348.555	48.0418	0.651871	0.0208924	1.3999	0.0197132	5.40038e+06	22.4681						99.205	0.731257	0.00695349	8.65534	0.762431	0.00700516	9.00264	0.774863	0.00703599	9.17585														13.2316	1	1	1		11.2316	1	1	1
99.3066	348.555	48.0418	0.65187	0.0208923	1.3999	0.0197108	5.40956e+06	22.4681						99.305	0.730856	0.00695364	8.65541	0.762163	0.00700549	9.00301	0.774649	0.00703645	9.17648														13.2368	1	1	1		11.2368	1	1	1
99.4066	348.555	48.0418	0.651869	0.0208922	1.3999	0.0197084	5.41877e+06	22.4681						99.405	0.730455	0.0069538	8.65549	0.761895	0.00700582	9.00337	0.774436	0.00703692	9.1771														13.242	1	1	1		11.242	1	1	1
99.5066	348.555	48.0418	0.651868	0.0208922	1.39989	0.0197061	5.42799e+06	22.4681						99.505	0.730053	0.00695396	8.65556	0.761628	0.00700615	9.00374	0.774224	0.00703738	9.17773														13.2472	1	1	1		11.2472	1	1	1
99.6066	348.555	48.0418	0.651867	0.0208921	1.39989	0.0197037	5.43722e+06	22.4681						99.605	0.729652	0.00695412	8.65563	0.761361	0.00700648	9.0041	0.774012	0.00703785	9.17836														13.2524	1	1	1		11.2524	1	1	1
99.7066	348.555	48.0418	0.651866	0.020892	1.39989	0.0197014	5.44648e+06	22.4681						99.705	0.729251	0.00695428	8.6557	0.761095	0.00700681	9.00447	0.7738	0.00703831	9.17898														13.2576	1	1	1		11.2576	1	1	1
99.8067	348.555	48.0418	0.651864	0.0208919	1.39989	0.019699	5.45574e+06	22.4681						99.805	0.728849	0.00695443	8.65577	0.760829	0.00700714	9.00483	0.77359	0.00703878	9.17961														13.2628	1	1	1		11.2628	1	1	1
99.9067	348.555	48.0418	0.651863	0.0208919	1.39988	0.0196967	5.46503e+06	22.4681						99.905	0.728448	0.00695459	8.65584	0.760563	0.00700747	9.00519	0.773379	0.00703925	9.18024														13.268	1	1	1		11.268	1	1	1
100.007	348.555	48.0418	0.651862	0.0208918	1.39988	0.0196944	5.47432e+06	22.4681						100.005	0.728046	0.00695475	8.65591	0.760298	0.0070078	9.00556	0.773169	0.00703972	9.18086														8.07526	1.01902	0	0		6.07526	1.01902	0	0
100.107	348.555	48.0418	0.651861	0.0208917	1.39988	0.0196921	5.48364e+06	22.4681						100.105	0.727645	0.00695491	8.65599	0.760033	0.00700813	9.00592	0.77296	0.00704019	9.18149														8.08046	1.01902	0	0		6.08046	1.01902	0	0
100.207	348.555	48.0418	0.65186	0.0208916	1.39988	0.0196899	5.49297e+06	22.4681						100.205	0.727243	0.00695507	8.65606	0.759768	0.00700846	9.00628	0.772751	0.00704066	9.18212														8.08565	1.01902	0	0		6.08565	1.01902	0	0
100.307	348.555	48.0418	0.651859	0.0208916	1.39987	0.0196876	5.50231e+06	22.4681						100.305	0.726842	0.00695523	8.65613	0.759504	0.00700879	9.00665	0.772543	0.00704113	9.18274														8.09085	1.01902	0	0		6.09085	1.01902	0	0
100.407	348.555	48.0418	0.651858	0.0208915	1.39987	0.0196854	5.51168e+06	22.4681						100.405	0.72644	0.00695538	8.6562	0.75924	0.00700912	9.00701	0.772335	0.00704161	9.18337														8.09605	1.01902	0	0		6.09605	1.01902	0	0
100.507	348.555	48.0418	0.651857	0.0208914	1.39987	0.0196832	5.52105e+06	22.468						100.505	0.726038	0.00695554	8.65627	0.758976	0.00700946	9.00737	0.772128	0.00704208	9.18399														8.10125	1.01902	0	0		6.10125	1.01902	0	0
100.607	348.555	48.0418	0.651856	0.0208914	1.39987	0.0196809	5.53045e+06	22.468						100.605	0.725636	0.0069557	8.65634	0.758713	0.00700979	9.00773	0.771921	0.00704256	9.18462														8.10645	1.01902	0	0		6.10645	1.01902	0	0
100.707	348.555	48.0418	0.651855	0.0208913	1.39987	0.0196787	5.53986e+06	22.468						100.705	0.725234	0.00695586	8.65641	0.758451	0.00701012	9.0081	0.771715	0.00704303	9.18524														8.11164	1.01902	0	0		6.11164	1.01902	0	0
100.807	348.555	48.0418	0.651854	0.0208912	1.39986	0.0196765	5.54928e+06	22.468						100.805	0.724833	0.00695602	8.65648	0.758188	0.00701046	9.00846	0.771509	0.00704351	9.18587														8.11684	1.01902	0	0		6.11684	1.01902	0	0
100.907	348.555	48.0418	0.651853	0.0208912	1.39986	0.0196744	5.55873e+06	22.468						100.905	0.724431	0.00695618	8.65655	0.757926	0.00701079	9.00882	0.771304	0.00704399	9.18649														8.12204	1.01902	0	0		6.12204	1.01902	0	0
101.007	348.555	48.0418	0.651852	0.0208911	1.39986	0.0196722	5.56818e+06	22.468						101.005	0.724029	0.00695634	8.65662	0.757664	0.00701113	9.00918	0.7711	0.00704447	9.18712														8.12724	1.01902	0	0		6.12724	1.01902	0	0
101.107	348.555	48.0418	0.651851	0.020891	1.39986	0.0196701	5.57766e+06	22.468						101.105	0.723626	0.00695649	8.65669	0.757403	0.00701146	9.00954	0.770896	0.00704495	9.18774														8.13244	1.01902	0	0		6.13244	1.01902	0	0
101.207	348.555	48.0418	0.65185	0.0208909	1.39985	0.0196679	5.58715e+06	22.468						101.205	0.723224	0.00695665	8.65676	0.757142	0.0070118	9.0099	0.770692	0.00704543	9.18837														8.13763	1.01902	0	0		6.13763	1.01902	0	0
101.307	348.555	48.0418	0.651849	0.0208909	1.39985	0.0196658	5.59665e+06	22.468						101.305	0.722822	0.00695681	8.65683	0.756882	0.00701214	9.01026	0.770489	0.00704591	9.18899														8.14283	1.01902	0	0		6.14283	1.01902	0	0
101.407	348.555	48.0418	0.651848	0.0208908	1.39985	0.0196637	5.60618e+06	22.468						101.405	0.72242	0.00695697	8.6569	0.756622	0.00701247	9.01062	0.770287	0.00704639	9.18962														8.14803	1.01902	0	0		6.14803	1.01902	0	0
101.507	348.555	48.0418	0.651847	0.0208907	1.39985	0.0196616	5.61572e+06	22.468						101.505	0.722018	0.00695713	8.65697	0.756362	0.00701281	9.01098	0.770085	0.00704688	9.19024														8.15323	1.01902	0	0		6.15323	1.01902	0	0
101.607	348.555	48.0418	0.651846	0.0208907	1.39985	0.0196596	5.62527e+06	22.468						101.605	0.721615	0.00695729	8.65704	0.756102	0.00701315	9.01133	0.769884	0.00704736	9.19087														8.15842	1.01902	0	0		6.15842	1.01902	0	0
101.707	348.555	48.0418	0.651845	0.0208906	1.39984	0.0196575	5.63484e+06	22.468						101.705	0.721213	0.00695745	8.65711	0.755843	0.00701349	9.01169	0.769683	0.00704785	9.19149														8.16362	1.01902	0	0		6.16362	1.01902	0	0
101.807	348.555	48.0418	0.651844	0.0208905	1.39984	0.0196555	5.64443e+06	22.468						101.805	0.72081	0.00695761	8.65718	0.755585	0.00701382	9.01205	0.769483	0.00704833	9.19211														8.16882	1.01902	0	0		6.16882	1.01902	0	0
101.907	348.555	48.0418	0.651843	0.0208905	1.39984	0.0196534	5.65403e+06	22.468						101.905	0.720408	0.00695777	8.65725	0.755326	0.00701416	9.01241	0.769283	0.00704882	9.19274														8.17402	1.01902	0	0		6.17402	1.01902	0	0
102.007	348.555	48.0418	0.651842	0.0208904	1.39984	0.0196514	5.66365e+06	22.468						102.005	0.720005	0.00695793	8.65732	0.755069	0.0070145	9.01277	0.769084	0.00704931	9.19336														8.17922	1.01902	0	0		6.17922	1.01902	0	0
102.107	348.555	48.0418	0.651841	0.0208903	1.39984	0.0196494	5.67329e+06	22.468						102.105	0.719603	0.00695809	8.65739	0.754811	0.00701484	9.01312	0.768885	0.0070498	9.19398														8.18441	1.01902	0	0		6.18441	1.01902	0	0
102.207	348.555	48.0418	0.65184	0.0208903	1.39983	0.0196474	5.68294e+06	22.468						102.205	0.7192	0.00695824	8.65746	0.754554	0.00701518	9.01348	0.768687	0.00705029	9.1946														8.18961	1.01902	0	0		6.18961	1.01902	0	0
102.307	348.555	48.0418	0.651839	0.0208902	1.39983	0.0196455	5.69261e+06	22.4679						102.305	0.718797	0.0069584	8.65753	0.754297	0.00701552	9.01384	0.768489	0.00705078	9.19523														8.19481	1.01902	0	0		6.19481	1.01902	0	0
102.407	348.555	48.0418	0.651838	0.0208902	1.39983	0.0196435	5.7023e+06	22.4679						102.405	0.718395	0.00695856	8.65759	0.754041	0.00701587	9.01419	0.768292	0.00705128	9.19585														8.20001	1.01902	0	0		6.20001	1.01902	0	0
102.507	348.555	48.0418	0.651837	0.0208901	1.39983	0.0196416	5.712e+06	22.4679						102.505	0.717992	0.00695872	8.65766	0.753785	0.00701621	9.01455	0.768096	0.00705177	9.19647														8.20521	1.01902	0	0		6.20521	1.01902	0	0
102.607	348.555	48.0418	0.651836	0.02089	1.39983	0.0196396	5.72172e+06	22.4679						102.605	0.717589	0.00695888	8.65773	0.753529	0.00701655	9.0149	0.7679	0.00705226	9.19709														8.2104	1.01902	0	0		6.2104	1.01902	0	0
102.707	348.555	48.0418	0.651836	0.02089	1.39982	0.0196377	5.73145e+06	22.4679						102.705	0.717186	0.00695904	8.6578	0.753274	0.00701689	9.01526	0.767705	0.00705276	9.19772														8.2156	1.01902	0	0		6.2156	1.01902	0	0
102.807	348.555	48.0418	0.651835	0.0208899	1.39982	0.0196358	5.74121e+06	22.4679						102.805	0.716783	0.0069592	8.65787	0.753019	0.00701723	9.01561	0.76751	0.00705326	9.19834														8.2208	1.01902	0	0		6.2208	1.01902	0	0
102.907	348.555	48.0418	0.651834	0.0208898	1.39982	0.0196339	5.75097e+06	22.4679						102.905	0.71638	0.00695936	8.65794	0.752765	0.00701758	9.01597	0.767316	0.00705376	9.19896														8.226	1.01902	0	0		6.226	1.01902	0	0
103.007	348.555	48.0418	0.651833	0.0208898	1.39982	0.019632	5.76076e+06	22.4679						103.005	0.715977	0.00695952	8.658	0.752511	0.00701792	9.01632	0.767122	0.00705425	9.19958														8.2312	1.01902	0	0		6.2312	1.01902	0	0
103.107	348.555	48.0418	0.651832	0.0208897	1.39982	0.0196302	5.77056e+06	22.4679						103.105	0.715574	0.00695968	8.65807	0.752257	0.00701827	9.01668	0.766929	0.00705475	9.2002														8.23639	1.01902	0	0		6.23639	1.01902	0	0
103.207	348.555	48.0418	0.651831	0.0208897	1.39981	0.0196283	5.78038e+06	22.4679						103.205	0.715171	0.00695984	8.65814	0.752004	0.00701861	9.01703	0.766736	0.00705526	9.20082														8.24159	1.01902	0	0		6.24159	1.01902	0	0
103.307	348.555	48.0418	0.65183	0.0208896	1.39981	0.0196265	5.79021e+06	22.4679						103.305	0.714767	0.00696	8.65821	0.751751	0.00701896	9.01738	0.766544	0.00705576	9.20145														8.24679	1.01902	0	0		6.24679	1.01902	0	0
103.407	348.555	48.0418	0.651829	0.0208895	1.39981	0.0196247	5.80007e+06	22.4679						103.405	0.714364	0.00696016	8.65828	0.751498	0.0070193	9.01774	0.766352	0.00705626	9.20207														8.25199	1.01902	0	0		6.25199	1.01902	0	0
103.507	348.555	48.0418	0.651829	0.0208895	1.39981	0.0196229	5.80993e+06	22.4679						103.505	0.713961	0.00696032	8.65834	0.751246	0.00701965	9.01809	0.766162	0.00705677	9.20269														8.25719	1.01902	0	0		6.25719	1.01902	0	0
103.607	348.555	48.0418	0.651828	0.0208894	1.39981	0.0196211	5.81982e+06	22.4679						103.605	0.713557	0.00696048	8.65841	0.750995	0.00702	9.01844	0.765971	0.00705727	9.20331														8.26238	1.01902	0	0		6.26238	1.01902	0	0
103.707	348.555	48.0418	0.651827	0.0208894	1.39981	0.0196193	5.82972e+06	22.4679						103.705	0.713154	0.00696064	8.65848	0.750743	0.00702034	9.01879	0.765781	0.00705778	9.20393														8.26758	1.01902	0	0		6.26758	1.01902	0	0
103.807	348.555	48.0418	0.651826	0.0208893	1.3998	0.0196176	5.83964e+06	22.4679						103.805	0.71275	0.0069608	8.65855	0.750492	0.00702069	9.01915	0.765592	0.00705828	9.20455														8.27278	1.01902	0	0		6.27278	1.01902	0	0
103.907	348.555	48.0418	0.651825	0.0208893	1.3998	0.0196158	5.84958e+06	22.4679						103.905	0.712347	0.00696096	8.65861	0.750242	0.00702104	9.0195	0.765403	0.00705879	9.20517														8.27798	1.01902	0	0		6.27798	1.01902	0	0
104.007	348.555	48.0418	0.651824	0.0208892	1.3998	0.0196141	5.85953e+06	22.4679						104.005	0.711943	0.00696112	8.65868	0.749992	0.00702139	9.01985	0.765215	0.0070593	9.20579														8.28318	1.01902	0	0		6.28318	1.01902	0	0
104.107	348.555	48.0418	0.651824	0.0208891	1.3998	0.0196124	5.8695e+06	22.4679						104.105	0.71154	0.00696128	8.65875	0.749742	0.00702174	9.0202	0.765027	0.00705981	9.20641														8.28837	1.01902	0	0		6.28837	1.01902	0	0
104.207	348.555	48.0418	0.651823	0.0208891	1.3998	0.0196107	5.87949e+06	22.4678						104.205	0.711136	0.00696144	8.65881	0.749492	0.00702209	9.02055	0.76484	0.00706032	9.20703														8.29357	1.01902	0	0		6.29357	1.01902	0	0
104.307	348.555	48.0418	0.651822	0.020889	1.39979	0.019609	5.88949e+06	22.4678						104.305	0.710732	0.0069616	8.65888	0.749243	0.00702244	9.0209	0.764654	0.00706084	9.20765														8.29877	1.01902	0	0		6.29877	1.01902	0	0
104.407	348.555	48.0418	0.651821	0.020889	1.39979	0.0196074	5.89951e+06	22.4678						104.405	0.710328	0.00696176	8.65895	0.748995	0.00702279	9.02125	0.764468	0.00706135	9.20827														8.30397	1.01902	0	0		6.30397	1.01902	0	0
104.507	348.555	48.0418	0.65182	0.0208889	1.39979	0.0196057	5.90955e+06	22.4678						104.505	0.709924	0.00696192	8.65901	0.748747	0.00702314	9.0216	0.764282	0.00706186	9.20888														8.30917	1.01902	0	0		6.30917	1.01902	0	0
104.607	348.555	48.0418	0.65182	0.0208889	1.39979	0.0196041	5.9196e+06	22.4678						104.605	0.70952	0.00696208	8.65908	0.748499	0.00702349	9.02195	0.764098	0.00706238	9.2095														8.31436	1.01902	0	0		6.31436	1.01902	0	0
104.707	348.555	48.0418	0.651819	0.0208888	1.39979	0.0196024	5.92968e+06	22.4678						104.705	0.709116	0.00696224	8.65915	0.748252	0.00702384	9.0223	0.763913	0.0070629	9.21012														8.31956	1.01902	0	0		6.31956	1.01902	0	0
104.807	348.555	48.0418	0.651818	0.0208888	1.39979	0.0196008	5.93976e+06	22.4678						104.805	0.708712	0.0069624	8.65921	0.748005	0.00702419	9.02265	0.76373	0.00706341	9.21074														8.32476	1.01902	0	0		6.32476	1.01902	0	0
104.907	348.555	48.0418	0.651817	0.0208887	1.39978	0.0195992	5.94987e+06	22.4678						104.905	0.708308	0.00696256	8.65928	0.747758	0.00702455	9.02299	0.763546	0.00706393	9.21136														8.32996	1.01902	0	0		6.32996	1.01902	0	0
105.007	348.555	48.0418	0.651817	0.0208887	1.39978	0.0195977	5.95999e+06	22.4678						105.005	0.707904	0.00696273	8.65934	0.747512	0.0070249	9.02334	0.763364	0.00706445	9.21198														8.33516	1.01902	0	0		6.33516	1.01902	0	0
105.107	348.555	48.0418	0.651816	0.0208886	1.39978	0.0195961	5.97014e+06	22.4678						105.105	0.7075	0.00696289	8.65941	0.747266	0.00702525	9.02369	0.763182	0.00706497	9.21259														8.34035	1.01902	0	0		6.34035	1.01902	0	0
105.207	348.555	48.0418	0.651815	0.0208886	1.39978	0.0195945	5.98029e+06	22.4678						105.205	0.707095	0.00696305	8.65948	0.747021	0.00702561	9.02404	0.763	0.0070655	9.21321														8.34555	1.01902	0	0		6.34555	1.01902	0	0
105.307	348.555	48.0418	0.651814	0.0208885	1.39978	0.019593	5.99047e+06	22.4678						105.305	0.706691	0.00696321	8.65954	0.746776	0.00702596	9.02438	0.76282	0.00706602	9.21383														8.35075	1.01902	0	0		6.35075	1.01902	0	0
105.407	348.555	48.0418	0.651814	0.0208885	1.39978	0.0195915	6.00066e+06	22.4678						105.405	0.706287	0.00696337	8.65961	0.746531	0.00702632	9.02473	0.762639	0.00706654	9.21445														8.35595	1.01902	0	0		6.35595	1.01902	0	0
105.507	348.555	48.0418	0.651813	0.0208884	1.39978	0.01959	6.01087e+06	22.4678						105.505	0.705882	0.00696353	8.65967	0.746287	0.00702667	9.02508	0.762459	0.00706707	9.21506														8.36115	1.01902	0	0		6.36115	1.01902	0	0
105.607	348.555	48.0418	0.651812	0.0208884	1.39977	0.0195885	6.0211e+06	22.4678						105.605	0.705478	0.00696369	8.65974	0.746043	0.00702703	9.02542	0.76228	0.00706759	9.21568														8.36634	1.01902	0	0		6.36634	1.01902	0	0
105.707	348.555	48.0418	0.651812	0.0208883	1.39977	0.019587	6.03134e+06	22.4678						105.705	0.705073	0.00696385	8.6598	0.7458	0.00702738	9.02577	0.762102	0.00706812	9.2163														8.37154	1.01902	0	0		6.37154	1.01902	0	0
105.807	348.555	48.0418	0.651811	0.0208883	1.39977	0.0195855	6.0416e+06	22.4678						105.805	0.704668	0.00696401	8.65987	0.745557	0.00702774	9.02612	0.761924	0.00706865	9.21692														8.37674	1.01902	0	0		6.37674	1.01902	0	0
105.907	348.555	48.0418	0.65181	0.0208882	1.39977	0.0195841	6.05188e+06	22.4678						105.905	0.704264	0.00696417	8.65993	0.745314	0.0070281	9.02646	0.761746	0.00706918	9.21753														8.38194	1.01902	0	0		6.38194	1.01902	0	0
106.007	348.555	48.0418	0.651809	0.0208882	1.39977	0.0195827	6.06218e+06	22.4678						106.005	0.703859	0.00696433	8.66	0.745072	0.00702846	9.02681	0.761569	0.00706971	9.21815														8.38714	1.01902	0	0		6.38714	1.01902	0	0
106.107	348.555	48.0418	0.651809	0.0208881	1.39977	0.0195812	6.0725e+06	22.4677						106.105	0.703454	0.0069645	8.66006	0.74483	0.00702881	9.02715	0.761393	0.00707024	9.21876														8.39233	1.01902	0	0		6.39233	1.01902	0	0
106.207	348.555	48.0418	0.651808	0.0208881	1.39977	0.0195798	6.08283e+06	22.4677						106.205	0.703049	0.00696466	8.66013	0.744589	0.00702917	9.02749	0.761217	0.00707077	9.21938														8.39753	1.01902	0	0		6.39753	1.01902	0	0
106.307	348.555	48.0418	0.651807	0.020888	1.39976	0.0195785	6.09318e+06	22.4677						106.305	0.702644	0.00696482	8.66019	0.744348	0.00702953	9.02784	0.761042	0.00707131	9.22														8.40273	1.01902	0	0		6.40273	1.01902	0	0
106.407	348.555	48.0418	0.651807	0.020888	1.39976	0.0195771	6.10354e+06	22.4677						106.405	0.702239	0.00696498	8.66026	0.744107	0.00702989	9.02818	0.760867	0.00707184	9.22061														8.40793	1.01902	0	0		6.40793	1.01902	0	0
106.507	348.555	48.0418	0.651806	0.0208879	1.39976	0.0195757	6.11393e+06	22.4677						106.505	0.701834	0.00696514	8.66032	0.743867	0.00703025	9.02853	0.760693	0.00707238	9.22123														8.41313	1.01902	0	0		6.41313	1.01902	0	0
106.607	348.555	48.0418	0.651806	0.0208879	1.39976	0.0195744	6.12433e+06	22.4677						106.605	0.701429	0.0069653	8.66039	0.743628	0.00703061	9.02887	0.76052	0.00707292	9.22184														8.41832	1.01902	0	0		6.41832	1.01902	0	0
106.707	348.555	48.0418	0.651805	0.0208878	1.39976	0.0195731	6.13475e+06	22.4677						106.705	0.701024	0.00696546	8.66045	0.743388	0.00703097	9.02921	0.760347	0.00707345	9.22246														8.42352	1.01902	0	0		6.42352	1.01902	0	0
106.807	348.555	48.0418	0.651804	0.0208878	1.39976	0.0195717	6.14519e+06	22.4677						106.805	0.700619	0.00696562	8.66052	0.743149	0.00703134	9.02955	0.760174	0.00707399	9.22307														8.42872	1.01902	0	0		6.42872	1.01902	0	0
106.907	348.555	48.0418	0.651804	0.0208877	1.39976	0.0195704	6.15565e+06	22.4677						106.905	0.700213	0.00696579	8.66058	0.742911	0.0070317	9.0299	0.760003	0.00707453	9.22369														8.43392	1.01902	0	0		6.43392	1.01902	0	0
107.007	348.555	48.0418	0.651803	0.0208877	1.39975	0.0195692	6.16612e+06	22.4677						107.005	0.699808	0.00696595	8.66064	0.742673	0.00703206	9.03024	0.759831	0.00707508	9.2243														8.43912	1.01902	0	0		6.43912	1.01902	0	0
107.107	348.555	48.0418	0.651802	0.0208877	1.39975	0.0195679	6.17661e+06	22.4677						107.105	0.699402	0.00696611	8.66071	0.742435	0.00703242	9.03058	0.759661	0.00707562	9.22492														8.44431	1.01902	0	0		6.44431	1.01902	0	0
107.207	348.555	48.0418	0.651802	0.0208876	1.39975	0.0195666	6.18712e+06	22.4677						107.205	0.698997	0.00696627	8.66077	0.742198	0.00703279	9.03092	0.759491	0.00707616	9.22553														8.44951	1.01902	0	0		6.44951	1.01902	0	0
107.307	348.555	48.0418	0.651801	0.0208876	1.39975	0.0195654	6.19765e+06	22.4677						107.305	0.698591	0.00696643	8.66084	0.741961	0.00703315	9.03126	0.759321	0.00707671	9.22615														8.45471	1.01902	0	0		6.45471	1.01902	0	0
107.407	348.555	48.0418	0.651801	0.0208875	1.39975	0.0195642	6.20819e+06	22.4677						107.405	0.698186	0.00696659	8.6609	0.741725	0.00703351	9.0316	0.759152	0.00707725	9.22676														8.45991	1.01902	0	0		6.45991	1.01902	0	0
107.507	348.555	48.0418	0.6518	0.0208875	1.39975	0.019563	6.21876e+06	22.4677						107.505	0.69778	0.00696676	8.66096	0.741489	0.00703388	9.03194	0.758984	0.0070778	9.22737														8.4651	1.01902	0	0		6.4651	1.01902	0	0
107.607	348.555	48.0418	0.651799	0.0208875	1.39975	0.0195618	6.22934e+06	22.4677						107.605	0.697374	0.00696692	8.66103	0.741253	0.00703424	9.03228	0.758816	0.00707835	9.22799														8.4703	1.01902	0	0		6.4703	1.01902	0	0
107.707	348.555	48.0418	0.651799	0.0208874	1.39975	0.0195606	6.23994e+06	22.4677						107.705	0.696969	0.00696708	8.66109	0.741018	0.00703461	9.03262	0.758649	0.0070789	9.2286														8.4755	1.01902	0	0		6.4755	1.01902	0	0
107.807	348.555	48.0418	0.651798	0.0208874	1.39974	0.0195595	6.25055e+06	22.4677						107.805	0.696563	0.00696724	8.66115	0.740783	0.00703498	9.03296	0.758483	0.00707945	9.22921														8.4807	1.01902	0	0		6.4807	1.01902	0	0
107.907	348.555	48.0418	0.651798	0.0208873	1.39974	0.0195583	6.26119e+06	22.4677						107.905	0.696157	0.0069674	8.66122	0.740549	0.00703534	9.0333	0.758317	0.00708	9.22983														8.4859	1.01902	0	0		6.4859	1.01902	0	0
108.007	348.555	48.0418	0.651797	0.0208873	1.39974	0.0195572	6.27184e+06	22.4677						108.005	0.695751	0.00696756	8.66128	0.740315	0.00703571	9.03364	0.758151	0.00708055	9.23044														8.49109	1.01902	0	0		6.49109	1.01902	0	0
108.107	348.555	48.0418	0.651797	0.0208873	1.39974	0.0195561	6.28251e+06	22.4676						108.105	0.695345	0.00696773	8.66134	0.740081	0.00703608	9.03398	0.757986	0.00708111	9.23105														8.49629	1.01902	0	0		6.49629	1.01902	0	0
108.207	348.555	48.0418	0.651796	0.0208872	1.39974	0.019555	6.2932e+06	22.4676						108.205	0.694939	0.00696789	8.6614	0.739848	0.00703645	9.03431	0.757822	0.00708166	9.23167														8.50149	1.01902	0	0		6.50149	1.01902	0	0
108.307	348.555	48.0418	0.651796	0.0208872	1.39974	0.0195539	6.30391e+06	22.4676						108.305	0.694533	0.00696805	8.66147	0.739616	0.00703681	9.03465	0.757658	0.00708222	9.23228														8.50669	1.01902	0	0		6.50669	1.01902	0	0
108.407	348.555	48.0418	0.651795	0.0208871	1.39974	0.0195528	6.31463e+06	22.4676						108.405	0.694126	0.00696821	8.66153	0.739383	0.00703718	9.03499	0.757495	0.00708278	9.23289														8.51189	1.01902	0	0		6.51189	1.01902	0	0
108.507	348.555	48.0418	0.651795	0.0208871	1.39974	0.0195518	6.32538e+06	22.4676						108.505	0.69372	0.00696837	8.66159	0.739151	0.00703755	9.03533	0.757333	0.00708334	9.2335														8.51708	1.01902	0	0		6.51708	1.01902	0	0
108.607	348.555	48.0418	0.651794	0.0208871	1.39974	0.0195507	6.33614e+06	22.4676						108.605	0.693314	0.00696854	8.66165	0.73892	0.00703792	9.03566	0.757171	0.0070839	9.23411														8.52228	1.01902	0	0		6.52228	1.01902	0	0
108.707	348.555	48.0418	0.651794	0.020887	1.39973	0.0195497	6.34692e+06	22.4676						108.705	0.692907	0.0069687	8.66172	0.738689	0.00703829	9.036	0.75701	0.00708446	9.23473														8.52748	1.01902	0	0		6.52748	1.01902	0	0
108.807	348.555	48.0418	0.651793	0.020887	1.39973	0.0195487	6.35772e+06	22.4676						108.805	0.692501	0.00696886	8.66178	0.738458	0.00703866	9.03634	0.756849	0.00708502	9.23534														8.53268	1.01902	0	0		6.53268	1.01902	0	0
108.907	348.555	48.0418	0.651793	0.020887	1.39973	0.0195477	6.36854e+06	22.4676						108.905	0.692094	0.00696902	8.66184	0.738228	0.00703904	9.03667	0.756689	0.00708558	9.23595														8.53788	1.01902	0	0		6.53788	1.01902	0	0
109.007	348.555	48.0418	0.651792	0.0208869	1.39973	0.0195467	6.37937e+06	22.4676						109.005	0.691687	0.00696919	8.6619	0.737999	0.00703941	9.03701	0.756529	0.00708615	9.23656														8.54307	1.01902	0	0		6.54307	1.01902	0	0
109.107	348.555	48.0418	0.651792	0.0208869	1.39973	0.0195458	6.39023e+06	22.4676						109.105	0.691281	0.00696935	8.66197	0.737769	0.00703978	9.03734	0.75637	0.00708671	9.23717														8.54827	1.01902	0	0		6.54827	1.01902	0	0
109.207	348.555	48.0418	0.651791	0.0208869	1.39973	0.0195448	6.4011e+06	22.4676						109.205	0.690874	0.00696951	8.66203	0.73754	0.00704015	9.03768	0.756212	0.00708728	9.23778														8.55347	1.01902	0	0		6.55347	1.01902	0	0
109.307	348.555	48.0418	0.651791	0.0208868	1.39973	0.0195439	6.41199e+06	22.4676						109.305	0.690467	0.00696967	8.66209	0.737312	0.00704053	9.03801	0.756054	0.00708785	9.23839														8.55867	1.01902	0	0		6.55867	1.01902	0	0
109.407	348.555	48.0418	0.65179	0.0208868	1.39973	0.019543	6.4229e+06	22.4676						109.405	0.69006	0.00696984	8.66215	0.737084	0.0070409	9.03835	0.755897	0.00708841	9.239														8.56387	1.01902	0	0		6.56387	1.01902	0	0
109.507	348.555	48.0418	0.65179	0.0208868	1.39973	0.0195421	6.43383e+06	22.4676						109.505	0.689653	0.00697	8.66221	0.736856	0.00704127	9.03868	0.75574	0.00708898	9.23961														8.56906	1.01902	0	0		6.56906	1.01902	0	0
109.607	348.555	48.0418	0.651789	0.0208867	1.39973	0.0195412	6.44478e+06	22.4676						109.605	0.689246	0.00697016	8.66227	0.736629	0.00704165	9.03901	0.755584	0.00708956	9.24022														8.57426	1.01902	0	0		6.57426	1.01902	0	0
109.707	348.555	48.0418	0.651789	0.0208867	1.39972	0.0195403	6.45574e+06	22.4676						109.705	0.688839	0.00697032	8.66234	0.736402	0.00704202	9.03935	0.755429	0.00709013	9.24083														8.57946	1.01902	0	0		6.57946	1.01902	0	0
109.807	348.555	48.0418	0.651789	0.0208867	1.39972	0.0195395	6.46673e+06	22.4676						109.805	0.688432	0.00697049	8.6624	0.736176	0.0070424	9.03968	0.755274	0.0070907	9.24144														8.58466	1.01902	0	0		6.58466	1.01902	0	0
109.907	348.555	48.0418	0.651788	0.0208866	1.39972	0.0195386	6.47773e+06	22.4676						109.905	0.688025	0.00697065	8.66246	0.73595	0.00704278	9.04001	0.755119	0.00709128	9.24205														8.58986	1.01902	0	0		6.58986	1.01902	0	0
110.007	348.555	48.0418	0.651788	0.0208866	1.39972	0.0195378	6.48875e+06	22.4676						110.006	0.687617	0.00697081	8.66252	0.735725	0.00704315	9.04035	0.754966	0.00709185	9.24266														8.59505	1.01902	0	0		6.59505	1.01902	0	0
110.107	348.555	48.0418	0.651787	0.0208866	1.39972	0.019537	6.49979e+06	22.4676						110.106	0.68721	0.00697097	8.66258	0.735499	0.00704353	9.04068	0.754813	0.00709243	9.24327														8.60025	1.01902	0	0		6.60025	1.01902	0	0
110.207	348.555	48.0418	0.651787	0.0208865	1.39972	0.0195362	6.51085e+06	22.4675						110.206	0.686803	0.00697114	8.66264	0.735275	0.00704391	9.04101	0.75466	0.00709301	9.24388														8.60545	1.01902	0	0		6.60545	1.01902	0	0
110.307	348.554	48.0418	0.651787	0.0208865	1.39972	0.0195354	6.52193e+06	22.4675						110.306	0.686395	0.0069713	8.6627	0.735051	0.00704428	9.04134	0.754508	0.00709359	9.24449														8.61065	1.01902	0	0		6.61065	1.01902	0	0
110.407	348.554	48.0418	0.651786	0.0208865	1.39972	0.0195347	6.53302e+06	22.4675						110.406	0.685988	0.00697146	8.66276	0.734827	0.00704466	9.04167	0.754357	0.00709417	9.2451														8.61585	1.01902	0	0		6.61585	1.01902	0	0
110.507	348.554	48.0418	0.651786	0.0208865	1.39972	0.0195339	6.54414e+06	22.4675						110.506	0.68558	0.00697163	8.66282	0.734604	0.00704504	9.042	0.754206	0.00709475	9.2457														8.62104	1.01902	0	0		6.62104	1.01902	0	0
110.607	348.554	48.0418	0.651786	0.0208864	1.39972	0.0195332	6.55527e+06	22.4675						110.606	0.685172	0.00697179	8.66288	0.734381	0.00704542	9.04233	0.754056	0.00709533	9.24631														8.62624	1.01902	0	0		6.62624	1.01902	0	0
110.707	348.554	48.0418	0.651785	0.0208864	1.39972	0.0195325	6.56643e+06	22.4675						110.706	0.684764	0.00697195	8.66294	0.734158	0.0070458	9.04266	0.753906	0.00709592	9.24692														8.63144	1.01902	0	0		6.63144	1.01902	0	0
110.807	348.554	48.0418	0.651785	0.0208864	1.39972	0.0195318	6.5776e+06	22.4675						110.806	0.684356	0.00697212	8.663	0.733936	0.00704618	9.04299	0.753757	0.0070965	9.24753														8.63664	1.01902	0	0		6.63664	1.01902	0	0
110.907	348.554	48.0418	0.651785	0.0208863	1.39971	0.0195311	6.58879e+06	22.4675						110.906	0.683949	0.00697228	8.66306	0.733714	0.00704656	9.04332	0.753609	0.00709709	9.24814														8.64184	1.01902	0	0		6.64184	1.01902	0	0
111.007	348.554	48.0418	0.651784	0.0208863	1.39971	0.0195305	6.6e+06	22.4675						111.006	0.68354	0.00697244	8.66312	0.733493	0.00704694	9.04365	0.753461	0.00709768	9.24874														8.64703	1.01902	0	0		6.64703	1.01902	0	0
111.107	348.554	48.0418	0.651784	0.0208863	1.39971	0.0195298	6.61123e+06	22.4675						111.106	0.683132	0.0069726	8.66318	0.733273	0.00704733	9.04398	0.753314	0.00709827	9.24935														8.65223	1.01902	0	0		6.65223	1.01902	0	0
111.207	348.554	48.0418	0.651784	0.0208863	1.39971	0.0195292	6.62248e+06	22.4675						111.206	0.682724	0.00697277	8.66324	0.733052	0.00704771	9.04431	0.753167	0.00709886	9.24996														8.65743	1.01902	0	0		6.65743	1.01902	0	0
111.307	348.554	48.0418	0.651783	0.0208862	1.39971	0.0195286	6.63375e+06	22.4675						111.306	0.682316	0.00697293	8.6633	0.732832	0.00704809	9.04464	0.753021	0.00709945	9.25057														8.66263	1.01902	0	0		6.66263	1.01902	0	0
111.407	348.554	48.0418	0.651783	0.0208862	1.39971	0.019528	6.64504e+06	22.4675						111.406	0.681908	0.00697309	8.66336	0.732613	0.00704848	9.04497	0.752876	0.00710004	9.25117														8.66783	1.01902	0	0		6.66783	1.01902	0	0
111.507	348.554	48.0418	0.651783	0.0208862	1.39971	0.0195274	6.65634e+06	22.4675						111.506	0.681499	0.00697326	8.66342	0.732394	0.00704886	9.04529	0.752731	0.00710064	9.25178														8.67302	1.01902	0	0		6.67302	1.01902	0	0
111.607	348.554	48.0418	0.651782	0.0208862	1.39971	0.0195268	6.66767e+06	22.4675						111.606	0.681091	0.00697342	8.66348	0.732175	0.00704924	9.04562	0.752587	0.00710123	9.25239														8.67822	1.01902	0	0		6.67822	1.01902	0	0
111.707	348.554	48.0418	0.651782	0.0208862	1.39971	0.0195263	6.67901e+06	22.4675						111.706	0.680682	0.00697358	8.66354	0.731957	0.00704963	9.04595	0.752443	0.00710183	9.25299														8.68342	1.01902	0	0		6.68342	1.01902	0	0
111.807	348.554	48.0418	0.651782	0.0208861	1.39971	0.0195257	6.69038e+06	22.4675						111.806	0.680274	0.00697375	8.6636	0.731739	0.00705001	9.04628	0.7523	0.00710243	9.2536														8.68862	1.01902	0	0		6.68862	1.01902	0	0
111.907	348.554	48.0418	0.651782	0.0208861	1.39971	0.0195252	6.70176e+06	22.4675						111.906	0.679865	0.00697391	8.66366	0.731522	0.0070504	9.0466	0.752158	0.00710303	9.2542														8.69382	1.01902	0	0		6.69382	1.01902	0	0
112.007	348.554	48.0418	0.651781	0.0208861	1.39971	0.0195247	6.71316e+06	22.4675						112.006	0.679456	0.00697407	8.66372	0.731305	0.00705079	9.04693	0.752016	0.00710363	9.25481														8.69901	1.01902	0	0		6.69901	1.01902	0	0
112.107	348.554	48.0418	0.651781	0.0208861	1.39971	0.0195242	6.72458e+06	22.4675						112.106	0.679047	0.00697424	8.66378	0.731089	0.00705117	9.04725	0.751875	0.00710423	9.25541														8.70421	1.01902	0	0		6.70421	1.01902	0	0
112.207	348.554	48.0418	0.651781	0.020886	1.39971	0.0195237	6.73602e+06	22.4675						112.206	0.678638	0.0069744	8.66384	0.730873	0.00705156	9.04758	0.751734	0.00710483	9.25602														8.70941	1.01902	0	0		6.70941	1.01902	0	0
112.307	348.554	48.0418	0.651781	0.020886	1.39971	0.0195233	6.74749e+06	22.4674						112.306	0.678229	0.00697457	8.6639	0.730657	0.00705195	9.04791	0.751594	0.00710543	9.25662														8.71461	1.01902	0	0		6.71461	1.01902	0	0
112.407	348.554	48.0418	0.65178	0.020886	1.39971	0.0195228	6.75897e+06	22.4674						112.406	0.67782	0.00697473	8.66396	0.730442	0.00705234	9.04823	0.751455	0.00710604	9.25723														8.71981	1.01902	0	0		6.71981	1.01902	0	0
112.508	348.554	48.0418	0.65178	0.020886	1.39971	0.0195224	6.77047e+06	22.4674						112.506	0.677411	0.00697489	8.66402	0.730228	0.00705272	9.04856	0.751316	0.00710665	9.25783														8.725	1.01902	0	0		6.725	1.01902	0	0
112.608	348.554	48.0418	0.65178	0.020886	1.39971	0.019522	6.78199e+06	22.4674						112.606	0.677002	0.00697506	8.66407	0.730013	0.00705311	9.04888	0.751178	0.00710725	9.25844														8.7302	1.01902	0	0		6.7302	1.01902	0	0
112.708	348.554	48.0418	0.65178	0.020886	1.3997	0.0195216	6.79352e+06	22.4674						112.706	0.676593	0.00697522	8.66413	0.7298	0.0070535	9.0492	0.75104	0.00710786	9.25904														8.7354	1.01902	0	0		6.7354	1.01902	0	0
112.808	348.554	48.0418	0.651779	0.0208859	1.3997	0.0195212	6.80508e+06	22.4674						112.806	0.676183	0.00697538	8.66419	0.729586	0.00705389	9.04953	0.750903	0.00710847	9.25965														8.7406	1.01902	0	0		6.7406	1.01902	0	0
112.908	348.554	48.0418	0.651779	0.0208859	1.3997	0.0195209	6.81666e+06	22.4674						112.906	0.675774	0.00697555	8.66425	0.729373	0.00705428	9.04985	0.750767	0.00710908	9.26025														8.7458	1.01902	0	0		6.7458	1.01902	0	0
113.008	348.554	48.0418	0.651779	0.0208859	1.3997	0.0195205	6.82826e+06	22.4674						113.006	0.675364	0.00697571	8.66431	0.729161	0.00705467	9.05017	0.750631	0.0071097	9.26086														8.75099	1.01902	0	0		6.75099	1.01902	0	0
113.108	348.554	48.0418	0.651779	0.0208859	1.3997	0.0195202	6.83988e+06	22.4674						113.106	0.674955	0.00697588	8.66437	0.728949	0.00705507	9.0505	0.750496	0.00711031	9.26146														8.75619	1.01902	0	0		6.75619	1.01902	0	0
113.208	348.554	48.0418	0.651779	0.0208859	1.3997	0.0195199	6.85152e+06	22.4674						113.206	0.674545	0.00697604	8.66442	0.728737	0.00705546	9.05082	0.750361	0.00711093	9.26206														8.76139	1.01902	0	0		6.76139	1.01902	0	0
113.308	348.554	48.0418	0.651779	0.0208859	1.3997	0.0195196	6.86317e+06	22.4674						113.306	0.674135	0.0069762	8.66448	0.728526	0.00705585	9.05114	0.750227	0.00711154	9.26267														8.76659	1.01902	0	0		6.76659	1.01902	0	0
113.408	348.554	48.0418	0.651778	0.0208858	1.3997	0.0195193	6.87485e+06	22.4674						113.406	0.673725	0.00697637	8.66454	0.728316	0.00705624	9.05146	0.750094	0.00711216	9.26327														8.77178	1.01902	0	0		6.77178	1.01902	0	0
113.508	348.554	48.0418	0.651778	0.0208858	1.3997	0.0195191	6.88655e+06	22.4674						113.506	0.673315	0.00697653	8.6646	0.728105	0.00705664	9.05178	0.749961	0.00711278	9.26387														8.77698	1.01902	0	0		6.77698	1.01902	0	0
113.608	348.554	48.0418	0.651778	0.0208858	1.3997	0.0195188	6.89826e+06	22.4674						113.606	0.672905	0.0069767	8.66466	0.727896	0.00705703	9.05211	0.749829	0.0071134	9.26447														8.78218	1.01902	0	0		6.78218	1.01902	0	0
113.708	348.554	48.0418	0.651778	0.0208858	1.3997	0.0195186	6.91e+06	22.4674						113.706	0.672495	0.00697686	8.66471	0.727686	0.00705743	9.05243	0.749697	0.00711402	9.26508														8.78738	1.01902	0	0		6.78738	1.01902	0	0
113.808	348.554	48.0418	0.651778	0.0208858	1.3997	0.0195184	6.92176e+06	22.4674						113.806	0.672085	0.00697702	8.66477	0.727477	0.00705782	9.05275	0.749566	0.00711464	9.26568														8.79258	1.01902	0	0		6.79258	1.01902	0	0
113.908	348.554	48.0418	0.651778	0.0208858	1.3997	0.0195182	6.93354e+06	22.4674						113.906	0.671675	0.00697719	8.66483	0.727269	0.00705822	9.05307	0.749436	0.00711527	9.26628														8.79777	1.01902	0	0		6.79777	1.01902	0	0
114.008	348.554	48.0418	0.651778	0.0208858	1.3997	0.019518	6.94533e+06	22.4674						114.006	0.671264	0.00697735	8.66489	0.727061	0.00705861	9.05339	0.749306	0.00711589	9.26688														8.80297	1.01902	0	0		6.80297	1.01902	0	0
114.108	348.554	48.0418	0.651777	0.0208857	1.3997	0.0195178	6.95715e+06	22.4674						114.106	0.670854	0.00697752	8.66494	0.726853	0.00705901	9.05371	0.749177	0.00711652	9.26748														8.80817	1.01902	0	0		6.80817	1.01902	0	0
114.208	348.554	48.0418	0.651777	0.0208857	1.3997	0.0195177	6.96899e+06	22.4674						114.206	0.670443	0.00697768	8.665	0.726646	0.00705941	9.05403	0.749048	0.00711715	9.26809														8.81337	1.01902	0	0		6.81337	1.01902	0	0
114.308	348.554	48.0418	0.651777	0.0208857	1.3997	0.0195175	6.98084e+06	22.4674						114.306	0.670033	0.00697785	8.66506	0.726439	0.0070598	9.05435	0.74892	0.00711778	9.26869														8.81857	1.01902	0	0		6.81857	1.01902	0	0
114.408	348.554	48.0418	0.651777	0.0208857	1.3997	0.0195174	6.99272e+06	22.4674						114.406	0.669622	0.00697801	8.66511	0.726233	0.0070602	9.05467	0.748793	0.00711841	9.26929														8.82376	1.01902	0	0		6.82376	1.01902	0	0
114.508	348.554	48.0418	0.651777	0.0208857	1.3997	0.0195173	7.00462e+06	22.4673						114.506	0.669211	0.00697817	8.66517	0.726027	0.0070606	9.05498	0.748666	0.00711904	9.26989														8.82896	1.01902	0	0		6.82896	1.01902	0	0
114.608	348.554	48.0418	0.651777	0.0208857	1.3997	0.0195172	7.01654e+06	22.4673						114.606	0.6688	0.00697834	8.66523	0.725822	0.007061	9.0553	0.74854	0.00711967	9.27049														8.83416	1.01902	0	0		6.83416	1.01902	0	0
114.708	348.554	48.0418	0.651777	0.0208857	1.3997	0.0195172	7.02848e+06	22.4673						114.706	0.668389	0.0069785	8.66529	0.725617	0.0070614	9.05562	0.748414	0.00712031	9.27109														8.83936	1.01902	0	0		6.83936	1.01902	0	0
114.808	348.554	48.0418	0.651777	0.0208857	1.3997	0.0195171	7.04043e+06	22.4673						114.806	0.667978	0.00697867	8.66534	0.725413	0.0070618	9.05594	0.748289	0.00712094	9.27169														8.84456	1.01902	0	0		6.84456	1.01902	0	0
114.908	348.554	48.0418	0.651777	0.0208857	1.3997	0.0195171	7.05241e+06	22.4673						114.906	0.667567	0.00697883	8.6654	0.725209	0.0070622	9.05625	0.748165	0.00712158	9.27229														8.84975	1.01902	0	0		6.84975	1.01902	0	0
115.008	348.554	48.0418	0.651777	0.0208857	1.3997	0.0195171	7.06441e+06	22.4673						115.006	0.667156	0.006979	8.66545	0.725005	0.0070626	9.05657	0.748041	0.00712222	9.27289														8.85495	1.01902	0	0		6.85495	1.01902	0	0
115.108	348.554	48.0418	0.651777	0.0208857	1.3997	0.0195171	7.07643e+06	22.4673						115.106	0.666745	0.00697916	8.66551	0.724802	0.007063	9.05689	0.747918	0.00712286	9.27349														8.86015	1.01902	0	0		6.86015	1.01902	0	0
115.208	348.554	48.0418	0.651777	0.0208857	1.3997	0.0195171	7.08847e+06	22.4673						115.206	0.666333	0.00697933	8.66557	0.724599	0.0070634	9.0572	0.747796	0.0071235	9.27409														8.86535	1.01902	0	0		6.86535	1.01902	0	0
115.308	348.554	48.0418	0.651777	0.0208856	1.3997	0.0195171	7.10053e+06	22.4673						115.306	0.665922	0.00697949	8.66562	0.724397	0.00706381	9.05752	0.747674	0.00712414	9.27469														8.87055	1.01902	0	0		6.87055	1.01902	0	0
115.408	348.554	48.0418	0.651777	0.0208856	1.3997	0.0195172	7.11261e+06	22.4673						115.406	0.66551	0.00697966	8.66568	0.724195	0.00706421	9.05784	0.747552	0.00712479	9.27529														8.87574	1.01902	0	0		6.87574	1.01902	0	0
115.508	348.554	48.0418	0.651777	0.0208856	1.3997	0.0195172	7.12472e+06	22.4673						115.506	0.665098	0.00697982	8.66574	0.723994	0.00706461	9.05815	0.747432	0.00712543	9.27589														8.88094	1.01902	0	0		6.88094	1.01902	0	0
115.608	348.554	48.0418	0.651777	0.0208856	1.3997	0.0195173	7.13684e+06	22.4673						115.606	0.664687	0.00697999	8.66579	0.723793	0.00706502	9.05847	0.747312	0.00712608	9.27649														8.88614	1.01902	0	0		6.88614	1.01902	0	0
115.708	348.554	48.0418	0.651777	0.0208856	1.3997	0.0195174	7.14898e+06	22.4673						115.706	0.664275	0.00698015	8.66585	0.723593	0.00706542	9.05878	0.747192	0.00712673	9.27709														8.89134	1.01902	0	0		6.89134	1.01902	0	0
115.808	348.554	48.0418	0.651777	0.0208856	1.3997	0.0195175	7.16114e+06	22.4673						115.806	0.663863	0.00698031	8.6659	0.723393	0.00706582	9.0591	0.747073	0.00712737	9.27769														8.89654	1.01902	0	0		6.89654	1.01902	0	0
115.908	348.554	48.0418	0.651777	0.0208856	1.3997	0.0195177	7.17333e+06	22.4673						115.906	0.663451	0.00698048	8.66596	0.723193	0.00706623	9.05941	0.746955	0.00712803	9.27828														8.90173	1.01902	0	0		6.90173	1.01902	0	0
116.008	348.554	48.0418	0.651777	0.0208856	1.3997	0.0195178	7.18553e+06	22.4673						116.006	0.663038	0.00698064	8.66602	0.722994	0.00706664	9.05972	0.746837	0.00712868	9.27888														8.90693	1.01902	0	0		6.90693	1.01902	0	0
116.108	348.554	48.0418	0.651777	0.0208856	1.3997	0.019518	7.19776e+06	22.4673						116.106	0.662626	0.00698081	8.66607	0.722796	0.00706704	9.06004	0.74672	0.00712933	9.27948														8.91213	1.01902	0	0		6.91213	1.01902	0	0
116.208	348.554	48.0418	0.651777	0.0208856	1.3997	0.0195182	7.21001e+06	22.4673						116.206	0.662214	0.00698097	8.66613	0.722598	0.00706745	9.06035	0.746604	0.00712998	9.28008														8.91733	1.01902	0	0		6.91733	1.01902	0	0
116.308	348.554	48.0418	0.651777	0.0208856	1.3997	0.0195184	7.22227e+06	22.4673						116.306	0.661801	0.00698114	8.66618	0.7224	0.00706786	9.06066	0.746488	0.00713064	9.28068														8.92253	1.01902	0	0		6.92253	1.01902	0	0
116.408	348.554	48.0418	0.651777	0.0208856	1.3997	0.0195186	7.23456e+06	22.4673						116.406	0.661389	0.0069813	8.66624	0.722203	0.00706826	9.06098	0.746373	0.0071313	9.28127														8.92772	1.01902	0	0		6.92772	1.01902	0	0
116.508	348.554	48.0418	0.651777	0.0208856	1.3997	0.0195188	7.24687e+06	22.4673						116.506	0.660976	0.00698147	8.66629	0.722006	0.00706867	9.06129	0.746258	0.00713196	9.28187														8.93292	1.01902	0	0		6.93292	1.01902	0	0
116.608	348.554	48.0418	0.651777	0.0208856	1.3997	0.0195191	7.2592e+06	22.4673						116.606	0.660564	0.00698163	8.66635	0.72181	0.00706908	9.0616	0.746144	0.00713262	9.28247														8.93812	1.01902	0	0		6.93812	1.01902	0	0
116.708	348.554	48.0418	0.651777	0.0208856	1.3997	0.0195193	7.27155e+06	22.4673						116.706	0.660151	0.0069818	8.6664	0.721614	0.00706949	9.06191	0.746031	0.00713328	9.28306														8.94332	1.01902	0	0		6.94332	1.01902	0	0
116.808	348.554	48.0418	0.651777	0.0208856	1.3997	0.0195196	7.28392e+06	22.4672						116.806	0.659738	0.00698197	8.66646	0.721418	0.0070699	9.06222	0.745918	0.00713394	9.28366														8.94852	1.01902	0	0		6.94852	1.01902	0	0
116.908	348.554	48.0418	0.651778	0.0208856	1.3997	0.0195199	7.29632e+06	22.4672						116.906	0.659325	0.00698213	8.66651	0.721223	0.00707031	9.06254	0.745805	0.0071346	9.28426														8.95371	1.01902	0	0		6.95371	1.01902	0	0
117.008	348.554	48.0418	0.651778	0.0208856	1.3997	0.0195203	7.30873e+06	22.4672						117.006	0.658912	0.0069823	8.66657	0.721029	0.00707072	9.06285	0.745694	0.00713527	9.28485														8.95891	1.01902	0	0		6.95891	1.01902	0	0
117.108	348.554	48.0418	0.651778	0.0208856	1.3997	0.0195206	7.32117e+06	22.4672						117.106	0.658498	0.00698246	8.66662	0.720835	0.00707113	9.06316	0.745583	0.00713594	9.28545														8.96411	1.01902	0	0		6.96411	1.01902	0	0
117.208	348.554	48.0418	0.651778	0.0208856	1.3997	0.0195209	7.33362e+06	22.4672						117.206	0.658085	0.00698263	8.66668	0.720641	0.00707155	9.06347	0.745473	0.0071366	9.28604														8.96931	1.01902	0	0		6.96931	1.01902	0	0
117.308	348.554	48.0417	0.651778	0.0208856	1.3997	0.0195213	7.3461e+06	22.4672						117.306	0.657672	0.00698279	8.66673	0.720448	0.00707196	9.06378	0.745363	0.00713727	9.28664														8.97451	1.01902	0	0		6.97451	1.01902	0	0
117.408	348.554	48.0417	0.651778	0.0208856	1.3997	0.0195217	7.3586e+06	22.4672						117.406	0.657258	0.00698296	8.66678	0.720256	0.00707237	9.06409	0.745254	0.00713794	9.28723														8.9797	1.01902	0	0		6.9797	1.01902	0	0
117.508	348.554	48.0417	0.651778	0.0208856	1.3997	0.0195221	7.37112e+06	22.4672						117.506	0.656845	0.00698312	8.66684	0.720063	0.00707278	9.0644	0.745145	0.00713862	9.28783														8.9849	1.01902	0	0		6.9849	1.01902	0	0
117.608	348.554	48.0417	0.651779	0.0208857	1.3997	0.0195225	7.38366e+06	22.4672						117.606	0.656431	0.00698329	8.66689	0.719872	0.0070732	9.0647	0.745037	0.00713929	9.28843														8.9901	1.01902	0	0		6.9901	1.01902	0	0
117.708	348.554	48.0417	0.651779	0.0208857	1.3997	0.019523	7.39622e+06	22.4672						117.706	0.656017	0.00698345	8.66695	0.71968	0.00707361	9.06501	0.74493	0.00713997	9.28902														8.9953	1.01902	0	0		6.9953	1.01902	0	0
117.808	348.554	48.0417	0.651779	0.0208857	1.3997	0.0195234	7.40881e+06	22.4672						117.806	0.655603	0.00698362	8.667	0.719489	0.00707403	9.06532	0.744823	0.00714064	9.28961														9.0005	1.01902	0	0		7.0005	1.01902	0	0
117.908	348.554	48.0417	0.651779	0.0208857	1.3997	0.0195239	7.42141e+06	22.4672						117.906	0.655189	0.00698378	8.66706	0.719299	0.00707444	9.06563	0.744717	0.00714132	9.29021														9.00569	1.01902	0	0		7.00569	1.01902	0	0
118.008	348.554	48.0417	0.651779	0.0208857	1.39971	0.0195244	7.43404e+06	22.4672						118.006	0.654775	0.00698395	8.66711	0.719109	0.00707486	9.06594	0.744611	0.007142	9.2908														9.01089	1.01902	0	0		7.01089	1.01902	0	0
118.108	348.554	48.0417	0.651779	0.0208857	1.39971	0.0195249	7.44669e+06	22.4672						118.106	0.654361	0.00698412	8.66716	0.71892	0.00707528	9.06625	0.744507	0.00714268	9.2914														9.01609	1.01902	0	0		7.01609	1.01902	0	0
118.208	348.554	48.0417	0.65178	0.0208857	1.39971	0.0195254	7.45936e+06	22.4672						118.206	0.653946	0.00698428	8.66722	0.718731	0.00707569	9.06655	0.744402	0.00714336	9.29199														9.02129	1.01902	0	0		7.02129	1.01902	0	0
118.308	348.554	48.0417	0.65178	0.0208857	1.39971	0.0195259	7.47205e+06	22.4672						118.306	0.653532	0.00698445	8.66727	0.718542	0.00707611	9.06686	0.744299	0.00714405	9.29258														9.02649	1.01902	0	0		7.02649	1.01902	0	0
118.408	348.554	48.0417	0.65178	0.0208857	1.39971	0.0195265	7.48476e+06	22.4672						118.406	0.653117	0.00698461	8.66732	0.718354	0.00707653	9.06717	0.744196	0.00714473	9.29318														9.03168	1.01902	0	0		7.03168	1.01902	0	0
118.508	348.554	48.0417	0.65178	0.0208857	1.39971	0.0195271	7.4975e+06	22.4672						118.506	0.652703	0.00698478	8.66738	0.718166	0.00707695	9.06747	0.744093	0.00714542	9.29377														9.03688	1.01902	0	0		7.03688	1.01902	0	0
118.608	348.554	48.0417	0.651781	0.0208857	1.39971	0.0195277	7.51026e+06	22.4672						118.606	0.652288	0.00698494	8.66743	0.717979	0.00707737	9.06778	0.743991	0.0071461	9.29436														9.04208	1.01902	0	0		7.04208	1.01902	0	0
118.708	348.554	48.0417	0.651781	0.0208857	1.39971	0.0195283	7.52303e+06	22.4672						118.706	0.651873	0.00698511	8.66748	0.717793	0.00707778	9.06808	0.74389	0.00714679	9.29496														9.04728	1.01902	0	0		7.04728	1.01902	0	0
118.808	348.554	48.0417	0.651781	0.0208858	1.39971	0.0195289	7.53583e+06	22.4672						118.806	0.651458	0.00698528	8.66754	0.717606	0.0070782	9.06839	0.743789	0.00714748	9.29555														9.05247	1.01902	0	0		7.05247	1.01902	0	0
118.908	348.554	48.0417	0.651781	0.0208858	1.39971	0.0195296	7.54866e+06	22.4672						118.906	0.651043	0.00698544	8.66759	0.717421	0.00707863	9.06869	0.743689	0.00714818	9.29614														9.05767	1.01902	0	0		7.05767	1.01902	0	0
119.008	348.554	48.0417	0.651782	0.0208858	1.39971	0.0195302	7.5615e+06	22.4672						119.006	0.650628	0.00698561	8.66764	0.717235	0.00707905	9.069	0.74359	0.00714887	9.29673														9.06287	1.01902	0	0		7.06287	1.01902	0	0
119.108	348.554	48.0417	0.651782	0.0208858	1.39971	0.0195309	7.57436e+06	22.4672						119.106	0.650212	0.00698577	8.6677	0.71705	0.00707947	9.0693	0.743491	0.00714956	9.29733														9.06807	1.01902	0	0		7.06807	1.01902	0	0
119.208	348.554	48.0417	0.651782	0.0208858	1.39971	0.0195316	7.58725e+06	22.4672						119.206	0.649797	0.00698594	8.66775	0.716866	0.00707989	9.06961	0.743393	0.00715026	9.29792														9.07327	1.01902	0	0		7.07327	1.01902	0	0
119.308	348.554	48.0417	0.651783	0.0208858	1.39971	0.0195323	7.60016e+06	22.4671						119.306	0.649381	0.0069861	8.6678	0.716682	0.00708031	9.06991	0.743296	0.00715096	9.29851														9.07846	1.01902	0	0		7.07846	1.01902	0	0
119.408	348.554	48.0417	0.651783	0.0208858	1.39971	0.019533	7.61309e+06	22.4671						119.406	0.648966	0.00698627	8.66785	0.716499	0.00708074	9.07021	0.743199	0.00715166	9.2991														9.08366	1.01902	0	0		7.08366	1.01902	0	0
119.508	348.554	48.0417	0.651783	0.0208859	1.39971	0.0195338	7.62604e+06	22.4671						119.506	0.64855	0.00698644	8.66791	0.716316	0.00708116	9.07052	0.743102	0.00715236	9.29969														9.08886	1.01902	0	0		7.08886	1.01902	0	0
119.608	348.554	48.0417	0.651783	0.0208859	1.39971	0.0195346	7.63902e+06	22.4671						119.606	0.648134	0.0069866	8.66796	0.716133	0.00708158	9.07082	0.743007	0.00715306	9.30028														9.09406	1.01902	0	0		7.09406	1.01902	0	0
119.708	348.554	48.0417	0.651784	0.0208859	1.39972	0.0195353	7.65202e+06	22.4671						119.706	0.647718	0.00698677	8.66801	0.715951	0.00708201	9.07112	0.742911	0.00715376	9.30087														9.09926	1.01902	0	0		7.09926	1.01902	0	0
119.808	348.554	48.0417	0.651784	0.0208859	1.39972	0.0195361	7.66504e+06	22.4671						119.806	0.647302	0.00698693	8.66806	0.715769	0.00708243	9.07143	0.742817	0.00715447	9.30146														9.10445	1.01902	0	0		7.10445	1.01902	0	0
119.908	348.554	48.0417	0.651784	0.0208859	1.39972	0.019537	7.67808e+06	22.4671						119.906	0.646886	0.0069871	8.66812	0.715588	0.00708286	9.07173	0.742723	0.00715518	9.30206														9.10965	1.01902	0	0		7.10965	1.01902	0	0
120.008	348.554	48.0417	0.651785	0.0208859	1.39972	0.0195378	7.69114e+06	22.4671						120.006	0.64647	0.00698727	8.66817	0.715408	0.00708328	9.07203	0.74263	0.00715588	9.30265														9.11485	1.01902	0	0		7.11485	1.01902	0	0
120.108	348.554	48.0417	0.651785	0.020886	1.39972	0.0195387	7.70423e+06	22.4671						120.106	0.646053	0.00698743	8.66822	0.715227	0.00708371	9.07233	0.742537	0.00715659	9.30324														9.12005	1.01902	0	0		7.12005	1.01902	0	0
120.208	348.554	48.0417	0.651786	0.020886	1.39972	0.0195395	7.71734e+06	22.4671						120.206	0.645637	0.0069876	8.66827	0.715048	0.00708414	9.07263	0.742445	0.0071573	9.30383														9.12525	1.01902	0	0		7.12525	1.01902	0	0
120.308	348.554	48.0417	0.651786	0.020886	1.39972	0.0195404	7.73047e+06	22.4671						120.306	0.64522	0.00698777	8.66833	0.714868	0.00708457	9.07293	0.742353	0.00715802	9.30442														9.13044	1.01902	0	0		7.13044	1.01902	0	0
120.408	348.554	48.0417	0.651786	0.020886	1.39972	0.0195413	7.74362e+06	22.4671						120.406	0.644803	0.00698793	8.66838	0.714689	0.00708499	9.07323	0.742263	0.00715873	9.305														9.13564	1.01902	0	0		7.13564	1.01902	0	0
120.508	348.554	48.0417	0.651787	0.020886	1.39972	0.0195423	7.75679e+06	22.4671						120.506	0.644386	0.0069881	8.66843	0.714511	0.00708542	9.07353	0.742172	0.00715945	9.30559														9.14084	1.01902	0	0		7.14084	1.01902	0	0
120.608	348.554	48.0417	0.651787	0.020886	1.39972	0.0195432	7.76999e+06	22.4671						120.606	0.643969	0.00698826	8.66848	0.714333	0.00708585	9.07383	0.742083	0.00716016	9.30618														9.14604	1.01902	0	0		7.14604	1.01902	0	0
120.708	348.554	48.0417	0.651787	0.0208861	1.39972	0.0195442	7.78321e+06	22.4671						120.706	0.643552	0.00698843	8.66853	0.714156	0.00708628	9.07413	0.741994	0.00716088	9.30677														9.15124	1.01902	0	0		7.15124	1.01902	0	0
120.808	348.554	48.0417	0.651788	0.0208861	1.39972	0.0195451	7.79645e+06	22.4671						120.806	0.643135	0.0069886	8.66858	0.713979	0.00708671	9.07443	0.741905	0.0071616	9.30736														9.15643	1.01902	0	0		7.15643	1.01902	0	0
120.908	348.554	48.0417	0.651788	0.0208861	1.39973	0.0195461	7.80972e+06	22.4671						120.906	0.642717	0.00698876	8.66864	0.713802	0.00708714	9.07473	0.741818	0.00716232	9.30795														9.16163	1.01902	0	0		7.16163	1.01902	0	0
121.008	348.554	48.0417	0.651789	0.0208861	1.39973	0.0195472	7.82301e+06	22.4671						121.006	0.6423	0.00698893	8.66869	0.713626	0.00708757	9.07503	0.74173	0.00716304	9.30854														9.16683	1.01902	0	0		7.16683	1.01902	0	0
121.108	348.554	48.0417	0.651789	0.0208862	1.39973	0.0195482	7.83632e+06	22.4671						121.106	0.641882	0.0069891	8.66874	0.713451	0.00708801	9.07533	0.741644	0.00716377	9.30912														9.17203	1.01902	0	0		7.17203	1.01902	0	0
121.208	348.554	48.0417	0.65179	0.0208862	1.39973	0.0195492	7.84965e+06	22.4671						121.206	0.641464	0.00698926	8.66879	0.713276	0.00708844	9.07563	0.741558	0.00716449	9.30971														9.17723	1.01902	0	0		7.17723	1.01902	0	0
121.308	348.554	48.0417	0.65179	0.0208862	1.39973	0.0195503	7.86301e+06	22.4671						121.306	0.641046	0.00698943	8.66884	0.713101	0.00708887	9.07592	0.741472	0.00716522	9.3103														9.18242	1.01902	0	0		7.18242	1.01902	0	0
121.408	348.554	48.0417	0.651791	0.0208862	1.39973	0.0195514	7.87638e+06	22.4671						121.406	0.640628	0.0069896	8.66889	0.712927	0.0070893	9.07622	0.741388	0.00716595	9.31089														9.18762	1.01902	0	0		7.18762	1.01902	0	0
121.508	348.554	48.0417	0.651791	0.0208863	1.39973	0.0195525	7.88979e+06	22.4671						121.506	0.64021	0.00698976	8.66894	0.712753	0.00708974	9.07652	0.741304	0.00716668	9.31147														9.19282	1.01902	0	0		7.19282	1.01902	0	0
121.608	348.554	48.0417	0.651792	0.0208863	1.39973	0.0195536	7.90321e+06	22.4671						121.606	0.639792	0.00698993	8.66899	0.71258	0.00709017	9.07682	0.74122	0.00716741	9.31206														9.19802	1.01902	0	0		7.19802	1.01902	0	0
121.708	348.554	48.0417	0.651792	0.0208863	1.39973	0.0195548	7.91666e+06	22.4671						121.706	0.639374	0.0069901	8.66904	0.712407	0.00709061	9.07711	0.741137	0.00716815	9.31265														9.20322	1.01902	0	0		7.20322	1.01902	0	0
121.808	348.554	48.0417	0.651793	0.0208863	1.39973	0.0195559	7.93013e+06	22.4671						121.806	0.638955	0.00699026	8.6691	0.712235	0.00709104	9.07741	0.741055	0.00716888	9.31323														9.20841	1.01902	0	0		7.20841	1.01902	0	0
121.908	348.554	48.0417	0.651793	0.0208864	1.39974	0.0195571	7.94362e+06	22.4671						121.906	0.638537	0.00699043	8.66915	0.712063	0.00709148	9.0777	0.740973	0.00716962	9.31382														9.21361	1.01902	0	0		7.21361	1.01902	0	0
122.008	348.554	48.0417	0.651794	0.0208864	1.39974	0.0195583	7.95713e+06	22.467						122.006	0.638118	0.0069906	8.6692	0.711892	0.00709191	9.078	0.740892	0.00717035	9.31441														9.21881	1.01902	0	0		7.21881	1.01902	0	0
122.108	348.554	48.0417	0.651794	0.0208864	1.39974	0.0195595	7.97067e+06	22.467						122.106	0.637699	0.00699076	8.66925	0.711721	0.00709235	9.07829	0.740811	0.00717109	9.31499														9.22401	1.01902	0	0		7.22401	1.01902	0	0
122.208	348.554	48.0417	0.651795	0.0208864	1.39974	0.0195607	7.98423e+06	22.467						122.206	0.63728	0.00699093	8.6693	0.711551	0.00709279	9.07859	0.740732	0.00717183	9.31558														9.22921	1.01902	0	0		7.22921	1.01902	0	0
122.308	348.554	48.0417	0.651795	0.0208865	1.39974	0.019562	7.99782e+06	22.467						122.306	0.636861	0.0069911	8.66935	0.711381	0.00709323	9.07888	0.740652	0.00717258	9.31616														9.2344	1.01902	0	0		7.2344	1.01902	0	0
122.408	348.554	48.0417	0.651796	0.0208865	1.39974	0.0195632	8.01143e+06	22.467						122.406	0.636441	0.00699126	8.6694	0.711211	0.00709366	9.07918	0.740574	0.00717332	9.31675														9.2396	1.01902	0	0		7.2396	1.01902	0	0
122.508	348.554	48.0417	0.651796	0.0208865	1.39974	0.0195645	8.02506e+06	22.467						122.506	0.636022	0.00699143	8.66945	0.711042	0.0070941	9.07947	0.740496	0.00717407	9.31734														9.2448	1.01902	0	0		7.2448	1.01902	0	0
122.608	348.554	48.0417	0.651797	0.0208866	1.39974	0.0195658	8.03871e+06	22.467						122.606	0.635602	0.0069916	8.6695	0.710874	0.00709454	9.07977	0.740418	0.00717481	9.31792														9.25	1.01902	0	0		7.25	1.01902	0	0
122.708	348.554	48.0417	0.651797	0.0208866	1.39975	0.0195672	8.05239e+06	22.467						122.706	0.635183	0.00699176	8.66955	0.710706	0.00709498	9.08006	0.740341	0.00717556	9.3185														9.2552	1.01902	0	0		7.2552	1.01902	0	0
122.808	348.554	48.0417	0.651798	0.0208866	1.39975	0.0195685	8.06609e+06	22.467						122.806	0.634763	0.00699193	8.6696	0.710538	0.00709542	9.08035	0.740265	0.00717631	9.31909														9.26039	1.01902	0	0		7.26039	1.01902	0	0
122.908	348.554	48.0417	0.651799	0.0208867	1.39975	0.0195699	8.07981e+06	22.467						122.906	0.634343	0.0069921	8.66965	0.710371	0.00709586	9.08065	0.74019	0.00717706	9.31967														9.26559	1.01902	0	0		7.26559	1.01902	0	0
123.008	348.554	48.0417	0.651799	0.0208867	1.39975	0.0195712	8.09356e+06	22.467						123.006	0.633923	0.00699226	8.6697	0.710204	0.00709631	9.08094	0.740114	0.00717782	9.32026														9.27079	1.01902	0	0		7.27079	1.01902	0	0
123.108	348.554	48.0417	0.6518	0.0208867	1.39975	0.0195726	8.10733e+06	22.467						123.106	0.633503	0.00699243	8.66975	0.710038	0.00709675	9.08123	0.74004	0.00717857	9.32084														9.27599	1.01902	0	0		7.27599	1.01902	0	0
123.208	348.554	48.0417	0.6518	0.0208868	1.39975	0.019574	8.12112e+06	22.467						123.206	0.633082	0.0069926	8.6698	0.709873	0.00709719	9.08152	0.739966	0.00717933	9.32143														9.28119	1.01902	0	0		7.28119	1.01902	0	0
123.308	348.554	48.0417	0.651801	0.0208868	1.39975	0.0195755	8.13494e+06	22.467						123.306	0.632662	0.00699277	8.66985	0.709707	0.00709763	9.08182	0.739893	0.00718009	9.32201														9.28638	1.01902	0	0		7.28638	1.01902	0	0
123.408	348.554	48.0417	0.651802	0.0208868	1.39976	0.0195769	8.14878e+06	22.467						123.406	0.632241	0.00699293	8.6699	0.709543	0.00709808	9.08211	0.739821	0.00718085	9.32259														9.29158	1.01902	0	0		7.29158	1.01902	0	0
123.508	348.554	48.0417	0.651802	0.0208869	1.39976	0.0195784	8.16265e+06	22.467						123.506	0.63182	0.0069931	8.66995	0.709378	0.00709852	9.0824	0.739749	0.00718161	9.32317														9.29678	1.01902	0	0		7.29678	1.01902	0	0
123.608	348.554	48.0417	0.651803	0.0208869	1.39976	0.0195799	8.17654e+06	22.467						123.606	0.631399	0.00699327	8.67	0.709215	0.00709897	9.08269	0.739677	0.00718237	9.32376														9.30198	1.01902	0	0		7.30198	1.01902	0	0
123.708	348.554	48.0417	0.651804	0.0208869	1.39976	0.0195814	8.19045e+06	22.467						123.706	0.630978	0.00699343	8.67004	0.709051	0.00709941	9.08298	0.739606	0.00718313	9.32434														9.30718	1.01902	0	0		7.30718	1.01902	0	0
123.808	348.554	48.0417	0.651804	0.020887	1.39976	0.0195829	8.20438e+06	22.467						123.806	0.630557	0.0069936	8.67009	0.708888	0.00709986	9.08327	0.739536	0.0071839	9.32492														9.31237	1.01902	0	0		7.31237	1.01902	0	0
123.908	348.554	48.0417	0.651805	0.020887	1.39976	0.0195844	8.21834e+06	22.467						123.906	0.630136	0.00699377	8.67014	0.708726	0.0071003	9.08356	0.739467	0.00718467	9.32551														9.31757	1.01902	0	0		7.31757	1.01902	0	0
124.008	348.554	48.0417	0.651806	0.0208871	1.39976	0.019586	8.23232e+06	22.467						124.006	0.629714	0.00699394	8.67019	0.708564	0.00710075	9.08385	0.739398	0.00718544	9.32609														9.32277	1.01902	0	0		7.32277	1.01902	0	0
124.108	348.554	48.0417	0.651806	0.0208871	1.39977	0.0195876	8.24633e+06	22.467						124.106	0.629293	0.0069941	8.67024	0.708403	0.0071012	9.08414	0.739329	0.00718621	9.32667														9.32797	1.01902	0	0		7.32797	1.01902	0	0
124.208	348.554	48.0417	0.651807	0.0208871	1.39977	0.0195892	8.26036e+06	22.467						124.206	0.628871	0.00699427	8.67029	0.708242	0.00710165	9.08443	0.739262	0.00718698	9.32725														9.33317	1.01902	0	0		7.33317	1.01902	0	0
124.308	348.554	48.0417	0.651808	0.0208872	1.39977	0.0195908	8.27442e+06	22.467						124.306	0.628449	0.00699444	8.67034	0.708081	0.00710209	9.08472	0.739195	0.00718775	9.32783														9.33836	1.01902	0	0		7.33836	1.01902	0	0
124.408	348.554	48.0417	0.651808	0.0208872	1.39977	0.0195924	8.28849e+06	22.467						124.406	0.628027	0.0069946	8.67039	0.707921	0.00710254	9.085	0.739128	0.00718853	9.32841														9.34356	1.01902	0	0		7.34356	1.01902	0	0
124.508	348.554	48.0417	0.651809	0.0208873	1.39977	0.0195941	8.3026e+06	22.467						124.506	0.627605	0.00699477	8.67044	0.707762	0.00710299	9.08529	0.739062	0.00718931	9.32899														9.34876	1.01902	0	0		7.34876	1.01902	0	0
124.608	348.554	48.0417	0.65181	0.0208873	1.39977	0.0195957	8.31672e+06	22.467						124.606	0.627183	0.00699494	8.67048	0.707603	0.00710344	9.08558	0.738997	0.00719009	9.32957														9.35396	1.01902	0	0		7.35396	1.01902	0	0
124.708	348.554	48.0417	0.651811	0.0208873	1.39977	0.0195974	8.33087e+06	22.467						124.706	0.62676	0.00699511	8.67053	0.707444	0.00710389	9.08587	0.738932	0.00719087	9.33016														9.35915	1.01902	0	0		7.35915	1.01902	0	0
124.808	348.554	48.0417	0.651811	0.0208874	1.39978	0.0195991	8.34505e+06	22.4669						124.806	0.626338	0.00699527	8.67058	0.707286	0.00710434	9.08616	0.738868	0.00719165	9.33074														9.36435	1.01902	0	0		7.36435	1.01902	0	0
124.908	348.554	48.0417	0.651812	0.0208874	1.39978	0.0196009	8.35925e+06	22.4669						124.906	0.625915	0.00699544	8.67063	0.707128	0.0071048	9.08644	0.738804	0.00719243	9.33132														9.36955	1.01902	0	0		7.36955	1.01902	0	0
125.008	348.554	48.0417	0.651813	0.0208875	1.39978	0.0196026	8.37347e+06	22.4669						125.006	0.625492	0.00699561	8.67068	0.706971	0.00710525	9.08673	0.738742	0.00719322	9.3319														9.37475	1.01902	0	0		7.37475	1.01902	0	0
125.108	348.554	48.0417	0.651814	0.0208875	1.39978	0.0196044	8.38771e+06	22.4669						125.106	0.625069	0.00699578	8.67073	0.706814	0.0071057	9.08702	0.738679	0.007194	9.33248														9.37995	1.01902	0	0		7.37995	1.01902	0	0
125.208	348.554	48.0417	0.651814	0.0208876	1.39978	0.0196062	8.40199e+06	22.4669						125.206	0.624646	0.00699594	8.67077	0.706658	0.00710615	9.0873	0.738618	0.00719479	9.33305														9.38514	1.01902	0	0		7.38514	1.01902	0	0
125.308	348.554	48.0417	0.651815	0.0208876	1.39979	0.019608	8.41628e+06	22.4669						125.306	0.624222	0.00699611	8.67082	0.706502	0.00710661	9.08759	0.738556	0.00719558	9.33363														9.39034	1.01902	0	0		7.39034	1.01902	0	0
125.408	348.554	48.0417	0.651816	0.0208877	1.39979	0.0196098	8.4306e+06	22.4669						125.406	0.623799	0.00699628	8.67087	0.706347	0.00710706	9.08787	0.738496	0.00719637	9.33421														9.39554	1.01902	0	0		7.39554	1.01902	0	0
125.508	348.554	48.0417	0.651817	0.0208877	1.39979	0.0196116	8.44494e+06	22.4669						125.506	0.623375	0.00699645	8.67092	0.706192	0.00710752	9.08816	0.738436	0.00719717	9.33479														9.40074	1.01902	0	0		7.40074	1.01902	0	0
125.608	348.554	48.0417	0.651818	0.0208877	1.39979	0.0196135	8.45931e+06	22.4669						125.606	0.622951	0.00699661	8.67097	0.706038	0.00710797	9.08844	0.738377	0.00719796	9.33537														9.40594	1.01902	0	0		7.40594	1.01902	0	0
125.708	348.554	48.0417	0.651818	0.0208878	1.39979	0.0196154	8.47371e+06	22.4669						125.706	0.622527	0.00699678	8.67101	0.705884	0.00710843	9.08873	0.738318	0.00719876	9.33595														9.41113	1.01902	0	0		7.41113	1.01902	0	0
125.808	348.554	48.0417	0.651819	0.0208878	1.39979	0.0196173	8.48812e+06	22.4669						125.806	0.622103	0.00699695	8.67106	0.705731	0.00710888	9.08901	0.73826	0.00719956	9.33653														9.41633	1.01902	0	0		7.41633	1.01902	0	0
125.908	348.554	48.0417	0.65182	0.0208879	1.3998	0.0196192	8.50256e+06	22.4669						125.906	0.621679	0.00699712	8.67111	0.705578	0.00710934	9.0893	0.738203	0.00720036	9.33711														9.42153	1.01902	0	0		7.42153	1.01902	0	0
126.008	348.554	48.0417	0.651821	0.0208879	1.3998	0.0196211	8.51703e+06	22.4669						126.006	0.621254	0.00699728	8.67116	0.705426	0.0071098	9.08958	0.738146	0.00720116	9.33768														9.42673	1.01902	0	0		7.42673	1.01902	0	0
126.108	348.554	48.0417	0.651822	0.020888	1.3998	0.0196231	8.53152e+06	22.4669						126.106	0.62083	0.00699745	8.6712	0.705274	0.00711026	9.08986	0.738089	0.00720196	9.33826														9.43193	1.01902	0	0		7.43193	1.01902	0	0
126.208	348.554	48.0417	0.651823	0.020888	1.3998	0.019625	8.54604e+06	22.4669						126.206	0.620405	0.00699762	8.67125	0.705122	0.00711071	9.09015	0.738034	0.00720277	9.33884														9.43712	1.01902	0	0		7.43712	1.01902	0	0
126.308	348.554	48.0417	0.651824	0.0208881	1.3998	0.019627	8.56058e+06	22.4669						126.306	0.61998	0.00699779	8.6713	0.704971	0.00711117	9.09043	0.737979	0.00720357	9.33941														9.44232	1.01902	0	0		7.44232	1.01902	0	0
126.408	348.554	48.0417	0.651824	0.0208881	1.39981	0.019629	8.57514e+06	22.4669						126.406	0.619555	0.00699796	8.67135	0.704821	0.00711163	9.09071	0.737924	0.00720438	9.33999														9.44752	1.01902	0	0		7.44752	1.01902	0	0
126.508	348.554	48.0417	0.651825	0.0208882	1.39981	0.0196311	8.58973e+06	22.4669						126.506	0.61913	0.00699812	8.67139	0.704671	0.00711209	9.09099	0.73787	0.00720519	9.34057														9.45272	1.01902	0	0		7.45272	1.01902	0	0
126.608	348.554	48.0417	0.651826	0.0208882	1.39981	0.0196331	8.60435e+06	22.4669						126.606	0.618704	0.00699829	8.67144	0.704521	0.00711255	9.09128	0.737817	0.007206	9.34115														9.45792	1.01902	0	0		7.45792	1.01902	0	0
126.708	348.554	48.0417	0.651827	0.0208883	1.39981	0.0196352	8.61899e+06	22.4669						126.706	0.618279	0.00699846	8.67149	0.704372	0.00711301	9.09156	0.737764	0.00720682	9.34172														9.46311	1.01902	0	0		7.46311	1.01902	0	0
126.808	348.554	48.0417	0.651828	0.0208884	1.39981	0.0196373	8.63365e+06	22.4669						126.806	0.617853	0.00699863	8.67153	0.704224	0.00711348	9.09184	0.737712	0.00720763	9.3423														9.46831	1.01902	0	0		7.46831	1.01902	0	0
126.908	348.554	48.0417	0.651829	0.0208884	1.39982	0.0196394	8.64834e+06	22.4669						126.906	0.617427	0.00699879	8.67158	0.704075	0.00711394	9.09212	0.737661	0.00720845	9.34287														9.47351	1.01902	0	0		7.47351	1.01902	0	0
127.008	348.554	48.0417	0.65183	0.0208885	1.39982	0.0196415	8.66306e+06	22.4669						127.006	0.617001	0.00699896	8.67163	0.703928	0.0071144	9.0924	0.73761	0.00720927	9.34345														9.47871	1.01902	0	0		7.47871	1.01902	0	0
127.108	348.554	48.0418	0.651831	0.0208885	1.39982	0.0196437	8.67779e+06	22.4669						127.106	0.616575	0.00699913	8.67167	0.703781	0.00711486	9.09268	0.73756	0.00721009	9.34402														9.48391	1.01902	0	0		7.48391	1.01902	0	0
127.208	348.554	48.0418	0.651832	0.0208886	1.39982	0.0196458	8.69256e+06	22.4669						127.206	0.616148	0.0069993	8.67172	0.703634	0.00711533	9.09296	0.73751	0.00721091	9.3446														9.4891	1.01902	0	0		7.4891	1.01902	0	0
127.308	348.554	48.0418	0.651833	0.0208886	1.39982	0.019648	8.70735e+06	22.4669						127.306	0.615722	0.00699947	8.67177	0.703488	0.00711579	9.09324	0.737461	0.00721173	9.34517														9.4943	1.01902	0	0		7.4943	1.01902	0	0
127.408	348.554	48.0418	0.651834	0.0208887	1.39983	0.0196502	8.72216e+06	22.4669						127.406	0.615295	0.00699963	8.67181	0.703342	0.00711626	9.09352	0.737412	0.00721256	9.34575														9.4995	1.01902	0	0		7.4995	1.01902	0	0
127.509	348.554	48.0418	0.651835	0.0208887	1.39983	0.0196524	8.737e+06	22.4669						127.506	0.614868	0.0069998	8.67186	0.703197	0.00711672	9.0938	0.737365	0.00721338	9.34632														9.5047	1.01902	0	0		7.5047	1.01902	0	0
127.609	348.554	48.0418	0.651836	0.0208888	1.39983	0.0196547	8.75187e+06	22.4669						127.606	0.614441	0.00699997	8.67191	0.703052	0.00711719	9.09408	0.737317	0.00721421	9.3469														9.5099	1.01902	0	0		7.5099	1.01902	0	0
127.709	348.554	48.0418	0.651837	0.0208889	1.39983	0.0196569	8.76676e+06	22.4669						127.706	0.614014	0.00700014	8.67195	0.702908	0.00711765	9.09436	0.737271	0.00721504	9.34747														9.51509	1.01902	0	0		7.51509	1.01902	0	0
127.809	348.554	48.0418	0.651838	0.0208889	1.39983	0.0196592	8.78168e+06	22.4669						127.806	0.613586	0.00700031	8.672	0.702764	0.00711812	9.09463	0.737224	0.00721588	9.34805														9.52029	1.01902	0	0		7.52029	1.01902	0	0
127.909	348.554	48.0418	0.651839	0.020889	1.39984	0.0196615	8.79662e+06	22.4669						127.906	0.613159	0.00700047	8.67204	0.70262	0.00711859	9.09491	0.737179	0.00721671	9.34862														9.52549	1.01902	0	0		7.52549	1.01902	0	0
128.009	348.554	48.0418	0.65184	0.020889	1.39984	0.0196638	8.81158e+06	22.4668						128.006	0.612731	0.00700064	8.67209	0.702478	0.00711906	9.09519	0.737134	0.00721755	9.34919														9.53069	1.01902	0	0		7.53069	1.01902	0	0
128.109	348.554	48.0418	0.651841	0.0208891	1.39984	0.0196662	8.82658e+06	22.4668						128.106	0.612303	0.00700081	8.67214	0.702335	0.00711953	9.09547	0.73709	0.00721838	9.34977														9.53589	1.01902	0	0		7.53589	1.01902	0	0
128.209	348.554	48.0418	0.651842	0.0208892	1.39984	0.0196685	8.84159e+06	22.4668						128.206	0.611875	0.00700098	8.67218	0.702193	0.00711999	9.09575	0.737046	0.00721922	9.35034														9.54108	1.01902	0	0		7.54108	1.01902	0	0
128.309	348.554	48.0418	0.651843	0.0208892	1.39985	0.0196709	8.85664e+06	22.4668						128.306	0.611447	0.00700115	8.67223	0.702052	0.00712046	9.09602	0.737003	0.00722006	9.35091														9.54628	1.01902	0	0		7.54628	1.01902	0	0
128.409	348.554	48.0418	0.651844	0.0208893	1.39985	0.0196733	8.8717e+06	22.4668						128.406	0.611018	0.00700132	8.67227	0.701911	0.00712093	9.0963	0.73696	0.00722091	9.35148														9.55148	1.01902	0	0		7.55148	1.01902	0	0
128.509	348.554	48.0418	0.651845	0.0208894	1.39985	0.0196757	8.8868e+06	22.4668						128.506	0.61059	0.00700148	8.67232	0.701771	0.00712141	9.09657	0.736918	0.00722175	9.35206														9.55668	1.01902	0	0		7.55668	1.01902	0	0
128.609	348.554	48.0418	0.651846	0.0208894	1.39985	0.0196782	8.90192e+06	22.4668						128.606	0.610161	0.00700165	8.67236	0.701631	0.00712188	9.09685	0.736877	0.0072226	9.35263														9.56188	1.01902	0	0		7.56188	1.01902	0	0
128.709	348.554	48.0418	0.651847	0.0208895	1.39986	0.0196806	8.91707e+06	22.4668						128.706	0.609732	0.00700182	8.67241	0.701491	0.00712235	9.09713	0.736836	0.00722344	9.3532														9.56707	1.01902	0	0		7.56707	1.01902	0	0
128.809	348.554	48.0418	0.651848	0.0208895	1.39986	0.0196831	8.93224e+06	22.4668						128.806	0.609303	0.00700199	8.67246	0.701352	0.00712282	9.0974	0.736796	0.00722429	9.35377														9.57227	1.01902	0	0		7.57227	1.01902	0	0
128.909	348.554	48.0418	0.65185	0.0208896	1.39986	0.0196856	8.94743e+06	22.4668						128.906	0.608874	0.00700216	8.6725	0.701213	0.00712329	9.09768	0.736756	0.00722515	9.35434														9.57747	1.01902	0	0		7.57747	1.01902	0	0
129.009	348.554	48.0418	0.651851	0.0208897	1.39986	0.0196881	8.96266e+06	22.4668						129.006	0.608444	0.00700233	8.67255	0.701075	0.00712377	9.09795	0.736717	0.007226	9.35492														9.58267	1.01902	0	0		7.58267	1.01902	0	0
129.109	348.554	48.0418	0.651852	0.0208897	1.39987	0.0196907	8.97791e+06	22.4668						129.106	0.608014	0.00700249	8.67259	0.700938	0.00712424	9.09823	0.736679	0.00722685	9.35549														9.58787	1.01902	0	0		7.58787	1.01902	0	0
129.209	348.554	48.0418	0.651853	0.0208898	1.39987	0.0196932	8.99318e+06	22.4668						129.206	0.607584	0.00700266	8.67264	0.700801	0.00712472	9.0985	0.736641	0.00722771	9.35606														9.59306	1.01902	0	0		7.59306	1.01902	0	0
129.309	348.554	48.0418	0.651854	0.0208899	1.39987	0.0196958	9.00848e+06	22.4668						129.306	0.607154	0.00700283	8.67268	0.700664	0.00712519	9.09877	0.736604	0.00722857	9.35663														9.59826	1.01902	0	0		7.59826	1.01902	0	0
129.409	348.554	48.0418	0.651855	0.0208899	1.39987	0.0196984	9.02381e+06	22.4668						129.406	0.606724	0.007003	8.67273	0.700528	0.00712567	9.09905	0.736567	0.00722943	9.3572														9.60346	1.01902	0	0		7.60346	1.01902	0	0
129.509	348.554	48.0418	0.651856	0.02089	1.39988	0.019701	9.03916e+06	22.4668						129.506	0.606294	0.00700317	8.67277	0.700392	0.00712614	9.09932	0.736531	0.00723029	9.35777														9.60866	1.01902	0	0		7.60866	1.01902	0	0
129.609	348.554	48.0418	0.651858	0.0208901	1.39988	0.0197036	9.05454e+06	22.4668						129.606	0.605863	0.00700334	8.67282	0.700257	0.00712662	9.09959	0.736496	0.00723115	9.35834														9.61386	1.01902	0	0		7.61386	1.01902	0	0
129.709	348.554	48.0418	0.651859	0.0208902	1.39988	0.0197063	9.06995e+06	22.4668						129.706	0.605432	0.0070035	8.67286	0.700122	0.0071271	9.09987	0.736461	0.00723202	9.35891														9.61905	1.01902	0	0		7.61905	1.01902	0	0
129.809	348.554	48.0418	0.65186	0.0208902	1.39988	0.019709	9.08538e+06	22.4668						129.806	0.605001	0.00700367	8.67291	0.699988	0.00712757	9.10014	0.736427	0.00723289	9.35948														9.62425	1.01902	0	0		7.62425	1.01902	0	0
129.909	348.554	48.0418	0.651861	0.0208903	1.39989	0.0197117	9.10084e+06	22.4668						129.906	0.60457	0.00700384	8.67295	0.699854	0.00712805	9.10041	0.736393	0.00723376	9.36005														9.62945	1.01902	0	0		7.62945	1.01902	0	0
130.009	348.554	48.0418	0.651862	0.0208904	1.39989	0.0197144	9.11632e+06	22.4668						130.007	0.604139	0.00700401	8.67299	0.699721	0.00712853	9.10068	0.73636	0.00723463	9.36062														9.63465	1.01902	0	0		7.63465	1.01902	0	0
130.109	348.554	48.0418	0.651864	0.0208904	1.39989	0.0197171	9.13183e+06	22.4668						130.107	0.603707	0.00700418	8.67304	0.699588	0.00712901	9.10096	0.736327	0.0072355	9.36119														9.63985	1.01902	0	0		7.63985	1.01902	0	0
130.209	348.554	48.0418	0.651865	0.0208905	1.39989	0.0197199	9.14737e+06	22.4668						130.207	0.603276	0.00700435	8.67308	0.699456	0.00712949	9.10123	0.736295	0.00723638	9.36175														9.64504	1.01902	0	0		7.64504	1.01902	0	0
130.309	348.554	48.0418	0.651866	0.0208906	1.3999	0.0197226	9.16293e+06	22.4668						130.307	0.602844	0.00700452	8.67313	0.699324	0.00712997	9.1015	0.736264	0.00723725	9.36232														9.65024	1.01902	0	0		7.65024	1.01902	0	0
130.409	348.554	48.0418	0.651867	0.0208907	1.3999	0.0197254	9.17852e+06	22.4668						130.407	0.602412	0.00700468	8.67317	0.699193	0.00713045	9.10177	0.736233	0.00723813	9.36289														9.65544	1.01902	0	0		7.65544	1.01902	0	0
130.509	348.554	48.0418	0.651868	0.0208907	1.3999	0.0197283	9.19414e+06	22.4668						130.507	0.601979	0.00700485	8.67322	0.699062	0.00713093	9.10204	0.736203	0.00723901	9.36346														9.66064	1.01902	0	0		7.66064	1.01902	0	0
130.609	348.554	48.0418	0.65187	0.0208908	1.3999	0.0197311	9.20978e+06	22.4668						130.607	0.601547	0.00700502	8.67326	0.698931	0.00713141	9.10231	0.736174	0.00723989	9.36403														9.66583	1.01902	0	0		7.66583	1.01902	0	0
130.709	348.554	48.0418	0.651871	0.0208909	1.39991	0.0197339	9.22545e+06	22.4668						130.707	0.601114	0.00700519	8.6733	0.698801	0.0071319	9.10258	0.736144	0.00724078	9.36459														9.67103	1.01902	0	0		7.67103	1.01902	0	0
130.809	348.554	48.0418	0.651872	0.020891	1.39991	0.0197368	9.24115e+06	22.4668						130.807	0.600681	0.00700536	8.67335	0.698672	0.00713238	9.10285	0.736116	0.00724166	9.36516														9.67623	1.01902	0	0		7.67623	1.01902	0	0
130.909	348.554	48.0418	0.651874	0.020891	1.39991	0.0197397	9.25687e+06	22.4668						130.907	0.600248	0.00700553	8.67339	0.698543	0.00713286	9.10312	0.736088	0.00724255	9.36573														9.68143	1.01902	0	0		7.68143	1.01902	0	0
131.009	348.554	48.0418	0.651875	0.0208911	1.39992	0.0197426	9.27262e+06	22.4668						131.007	0.599815	0.0070057	8.67344	0.698415	0.00713335	9.10339	0.736061	0.00724344	9.36629														9.68663	1.01902	0	0		7.68663	1.01902	0	0
131.109	348.554	48.0418	0.651876	0.0208912	1.39992	0.0197456	9.2884e+06	22.4668						131.107	0.599381	0.00700587	8.67348	0.698287	0.00713383	9.10366	0.736034	0.00724433	9.36686														9.69182	1.01902	0	0		7.69182	1.01902	0	0
131.209	348.554	48.0418	0.651878	0.0208913	1.39992	0.0197485	9.3042e+06	22.4668						131.207	0.598948	0.00700603	8.67352	0.698159	0.00713432	9.10392	0.736008	0.00724522	9.36743														9.69702	1.01902	0	0		7.69702	1.01902	0	0
131.309	348.554	48.0418	0.651879	0.0208914	1.39992	0.0197515	9.32003e+06	22.4668						131.307	0.598514	0.0070062	8.67357	0.698032	0.0071348	9.10419	0.735983	0.00724612	9.36799														9.70222	1.01902	0	0		7.70222	1.01902	0	0
131.409	348.554	48.0418	0.65188	0.0208914	1.39993	0.0197545	9.33589e+06	22.4668						131.407	0.59808	0.00700637	8.67361	0.697905	0.00713529	9.10446	0.735958	0.00724701	9.36856														9.70742	1.01902	0	0		7.70742	1.01902	0	0
131.509	348.554	48.0418	0.651882	0.0208915	1.39993	0.0197575	9.35177e+06	22.4668						131.507	0.597645	0.00700654	8.67365	0.697779	0.00713578	9.10473	0.735933	0.00724791	9.36913														9.71262	1.01902	0	0		7.71262	1.01902	0	0
131.609	348.554	48.0418	0.651883	0.0208916	1.39993	0.0197606	9.36768e+06	22.4667						131.607	0.597211	0.00700671	8.6737	0.697654	0.00713627	9.10499	0.73591	0.00724881	9.36969														9.71781	1.01902	0	0		7.71781	1.01902	0	0
131.709	348.554	48.0418	0.651884	0.0208917	1.39994	0.0197636	9.38362e+06	22.4667						131.707	0.596776	0.00700688	8.67374	0.697529	0.00713675	9.10526	0.735886	0.00724972	9.37026														9.72301	1.01902	0	0		7.72301	1.01902	0	0
131.809	348.554	48.0418	0.651886	0.0208918	1.39994	0.0197667	9.39959e+06	22.4667						131.807	0.596341	0.00700705	8.67378	0.697404	0.00713724	9.10553	0.735864	0.00725062	9.37082														9.72821	1.01902	0	0		7.72821	1.01902	0	0
131.909	348.554	48.0418	0.651887	0.0208918	1.39994	0.0197698	9.41558e+06	22.4667						131.907	0.595906	0.00700722	8.67383	0.69728	0.00713773	9.10579	0.735842	0.00725153	9.37139														9.73341	1.01902	0	0		7.73341	1.01902	0	0
132.009	348.554	48.0418	0.651888	0.0208919	1.39995	0.0197729	9.4316e+06	22.4667						132.007	0.595471	0.00700738	8.67387	0.697156	0.00713822	9.10606	0.73582	0.00725243	9.37195														9.73861	1.01902	0	0		7.73861	1.01902	0	0
132.109	348.554	48.0418	0.65189	0.020892	1.39995	0.0197761	9.44764e+06	22.4667						132.107	0.595035	0.00700755	8.67391	0.697033	0.00713871	9.10633	0.735799	0.00725334	9.37252														9.7438	1.01902	0	0		7.7438	1.01902	0	0
132.209	348.554	48.0418	0.651891	0.0208921	1.39995	0.0197792	9.46372e+06	22.4667						132.207	0.5946	0.00700772	8.67396	0.69691	0.0071392	9.10659	0.735779	0.00725426	9.37308														9.749	1.01902	0	0		7.749	1.01902	0	0
132.309	348.554	48.0418	0.651893	0.0208922	1.39995	0.0197824	9.47982e+06	22.4667						132.307	0.594164	0.00700789	8.674	0.696788	0.00713969	9.10686	0.735759	0.00725517	9.37364														9.7542	1.01902	0	0		7.7542	1.01902	0	0
132.409	348.554	48.0418	0.651894	0.0208923	1.39996	0.0197856	9.49595e+06	22.4667						132.407	0.593728	0.00700806	8.67404	0.696666	0.00714019	9.10712	0.73574	0.00725609	9.37421														9.7594	1.01902	0	0		7.7594	1.01902	0	0
132.509	348.554	48.0418	0.651895	0.0208923	1.39996	0.0197888	9.51211e+06	22.4667						132.507	0.593291	0.00700823	8.67409	0.696545	0.00714068	9.10739	0.735721	0.007257	9.37477														9.7646	1.01902	0	0		7.7646	1.01902	0	0
132.609	348.554	48.0418	0.651897	0.0208924	1.39996	0.0197921	9.52829e+06	22.4667						132.607	0.592855	0.0070084	8.67413	0.696424	0.00714117	9.10765	0.735703	0.00725792	9.37533														9.76979	1.01902	0	0		7.76979	1.01902	0	0
132.709	348.554	48.0418	0.651898	0.0208925	1.39997	0.0197953	9.5445e+06	22.4667						132.707	0.592418	0.00700857	8.67417	0.696304	0.00714166	9.10792	0.735686	0.00725884	9.3759														9.77499	1.01902	0	0		7.77499	1.01902	0	0
132.809	348.554	48.0418	0.6519	0.0208926	1.39997	0.0197986	9.56074e+06	22.4667						132.807	0.591981	0.00700874	8.67421	0.696184	0.00714216	9.10818	0.735669	0.00725977	9.37646														9.78019	1.01902	0	0		7.78019	1.01902	0	0
132.909	348.554	48.0418	0.651901	0.0208927	1.39997	0.0198019	9.57701e+06	22.4667						132.907	0.591544	0.00700891	8.67426	0.696064	0.00714265	9.10844	0.735653	0.00726069	9.37702														9.78539	1.01902	0	0		7.78539	1.01902	0	0
133.009	348.554	48.0418	0.651903	0.0208928	1.39998	0.0198053	9.5933e+06	22.4667						133.007	0.591106	0.00700907	8.6743	0.695946	0.00714315	9.10871	0.735637	0.00726162	9.37758														9.79059	1.01902	0	0		7.79059	1.01902	0	0
133.109	348.554	48.0418	0.651904	0.0208929	1.39998	0.0198086	9.60962e+06	22.4667						133.107	0.590669	0.00700924	8.67434	0.695827	0.00714364	9.10897	0.735622	0.00726255	9.37815														9.79578	1.01902	0	0		7.79578	1.01902	0	0
133.209	348.554	48.0418	0.651906	0.020893	1.39998	0.019812	9.62597e+06	22.4667						133.207	0.590231	0.00700941	8.67438	0.695709	0.00714414	9.10923	0.735607	0.00726348	9.37871														9.80098	1.01902	0	0		7.80098	1.01902	0	0
133.309	348.554	48.0418	0.651907	0.0208931	1.39999	0.0198154	9.64235e+06	22.4667						133.307	0.589793	0.00700958	8.67443	0.695592	0.00714464	9.10949	0.735593	0.00726441	9.37927														9.80618	1.01902	0	0		7.80618	1.01902	0	0
133.409	348.554	48.0418	0.651909	0.0208932	1.39999	0.0198188	9.65876e+06	22.4667						133.407	0.589354	0.00700975	8.67447	0.695475	0.00714513	9.10976	0.73558	0.00726535	9.37983														9.81138	1.01902	0	0		7.81138	1.01902	0	0
133.509	348.554	48.0418	0.65191	0.0208932	1.39999	0.0198222	9.67519e+06	22.4667						133.507	0.588916	0.00700992	8.67451	0.695358	0.00714563	9.11002	0.735567	0.00726628	9.38039														9.81658	1.01902	0	0		7.81658	1.01902	0	0
133.609	348.554	48.0418	0.651912	0.0208933	1.4	0.0198257	9.69165e+06	22.4667						133.607	0.588477	0.00701009	8.67455	0.695242	0.00714613	9.11028	0.735555	0.00726722	9.38095														9.82177	1.01902	0	0		7.82177	1.01902	0	0
133.709	348.554	48.0418	0.651913	0.0208934	1.4	0.0198291	9.70814e+06	22.4667						133.707	0.588038	0.00701026	8.67459	0.695127	0.00714663	9.11054	0.735543	0.00726816	9.38151														9.82697	1.01902	0	0		7.82697	1.01902	0	0
133.809	348.554	48.0418	0.651915	0.0208935	1.4	0.0198326	9.72466e+06	22.4667						133.807	0.587599	0.00701043	8.67464	0.695012	0.00714713	9.1108	0.735532	0.00726911	9.38207														9.83217	1.01902	0	0		7.83217	1.01902	0	0
133.909	348.554	48.0418	0.651917	0.0208936	1.40001	0.0198362	9.7412e+06	22.4667						133.907	0.58716	0.0070106	8.67468	0.694897	0.00714763	9.11106	0.735521	0.00727005	9.38263														9.83737	1.01902	0	0		7.83737	1.01902	0	0
134.009	348.554	48.0418	0.651918	0.0208937	1.40001	0.0198397	9.75778e+06	22.4667						134.007	0.58672	0.00701077	8.67472	0.694783	0.00714813	9.11132	0.735511	0.007271	9.38319														9.84257	1.01902	0	0		7.84257	1.01902	0	0
134.109	348.554	48.0418	0.65192	0.0208938	1.40001	0.0198432	9.77438e+06	22.4667						134.107	0.58628	0.00701094	8.67476	0.694669	0.00714863	9.11158	0.735501	0.00727195	9.38375														9.84776	1.01902	0	0		7.84776	1.01902	0	0
134.209	348.554	48.0418	0.651921	0.0208939	1.40002	0.0198468	9.79101e+06	22.4667						134.207	0.58584	0.0070111	8.6748	0.694556	0.00714913	9.11184	0.735493	0.0072729	9.38431														9.85296	1.01902	0	0		7.85296	1.01902	0	0
134.309	348.554	48.0418	0.651923	0.020894	1.40002	0.0198504	9.80767e+06	22.4667						134.307	0.5854	0.00701127	8.67484	0.694444	0.00714964	9.1121	0.735484	0.00727385	9.38487														9.85816	1.01902	0	0		7.85816	1.01902	0	0
134.409	348.554	48.0418	0.651925	0.0208941	1.40002	0.019854	9.82435e+06	22.4667						134.407	0.584959	0.00701144	8.67489	0.694331	0.00715014	9.11236	0.735476	0.0072748	9.38543														9.86336	1.01902	0	0		7.86336	1.01902	0	0
134.509	348.554	48.0418	0.651926	0.0208942	1.40003	0.0198577	9.84107e+06	22.4667						134.507	0.584518	0.00701161	8.67493	0.69422	0.00715064	9.11262	0.735469	0.00727576	9.38599														9.86856	1.01902	0	0		7.86856	1.01902	0	0
134.609	348.554	48.0418	0.651928	0.0208943	1.40003	0.0198614	9.85781e+06	22.4667						134.607	0.584077	0.00701178	8.67497	0.694109	0.00715115	9.11288	0.735462	0.00727672	9.38655														9.87375	1.01902	0	0		7.87375	1.01902	0	0
134.709	348.554	48.0418	0.65193	0.0208944	1.40004	0.019865	9.87458e+06	22.4667						134.707	0.583636	0.00701195	8.67501	0.693998	0.00715165	9.11314	0.735456	0.00727768	9.38711														9.87895	1.01902	0	0		7.87895	1.01902	0	0
134.809	348.554	48.0418	0.651931	0.0208945	1.40004	0.0198687	9.89138e+06	22.4667						134.807	0.583195	0.00701212	8.67505	0.693888	0.00715216	9.11339	0.735451	0.00727864	9.38767														9.88415	1.01902	0	0		7.88415	1.01902	0	0
134.909	348.554	48.0418	0.651933	0.0208946	1.40004	0.0198725	9.90821e+06	22.4667						134.907	0.582753	0.00701229	8.67509	0.693778	0.00715266	9.11365	0.735446	0.00727961	9.38822														9.88935	1.01902	0	0		7.88935	1.01902	0	0
135.009	348.554	48.0418	0.651935	0.0208947	1.40005	0.0198762	9.92507e+06	22.4667						135.007	0.582311	0.00701246	8.67513	0.693668	0.00715317	9.11391	0.735441	0.00728057	9.38878														9.89455	1.01902	0	0		7.89455	1.01902	0	0
135.109	348.554	48.0418	0.651936	0.0208948	1.40005	0.01988	9.94196e+06	22.4667						135.107	0.581869	0.00701263	8.67517	0.69356	0.00715367	9.11417	0.735438	0.00728154	9.38934														9.89974	1.01902	0	0		7.89974	1.01902	0	0
135.209	348.554	48.0418	0.651938	0.0208949	1.40005	0.0198838	9.95887e+06	22.4667						135.207	0.581427	0.0070128	8.67522	0.693451	0.00715418	9.11442	0.735434	0.00728251	9.3899														9.90494	1.01902	0	0		7.90494	1.01902	0	0
135.309	348.554	48.0418	0.65194	0.020895	1.40006	0.0198876	9.97582e+06	22.4667						135.307	0.580984	0.00701297	8.67526	0.693343	0.00715469	9.11468	0.735431	0.00728348	9.39045														9.91014	1.01902	0	0		7.91014	1.01902	0	0
135.409	348.554	48.0418	0.651941	0.0208951	1.40006	0.0198914	9.99279e+06	22.4667						135.407	0.580541	0.00701314	8.6753	0.693236	0.0071552	9.11494	0.735429	0.00728446	9.39101														9.91534	1.01902	0	0		7.91534	1.01902	0	0
135.509	348.554	48.0418	0.651943	0.0208952	1.40007	0.0198953	1.00098e+07	22.4667						135.507	0.580098	0.00701331	8.67534	0.693129	0.00715571	9.11519	0.735428	0.00728544	9.39157														9.92054	1.01902	0	0		7.92054	1.01902	0	0
135.609	348.554	48.0418	0.651945	0.0208953	1.40007	0.0198992	1.00268e+07	22.4667						135.607	0.579655	0.00701348	8.67538	0.693023	0.00715622	9.11545	0.735427	0.00728641	9.39212														9.92573	1.01902	0	0		7.92573	1.01902	0	0
135.709	348.554	48.0418	0.651947	0.0208954	1.40007	0.0199031	1.00439e+07	22.4667						135.707	0.579211	0.00701365	8.67542	0.692917	0.00715673	9.1157	0.735426	0.0072874	9.39268														9.93093	1.01902	0	0		7.93093	1.01902	0	0
135.809	348.554	48.0418	0.651948	0.0208955	1.40008	0.019907	1.0061e+07	22.4667						135.807	0.578767	0.00701382	8.67546	0.692811	0.00715724	9.11596	0.735426	0.00728838	9.39324														9.93613	1.01902	0	0		7.93613	1.01902	0	0
135.909	348.554	48.0418	0.65195	0.0208956	1.40008	0.0199109	1.00781e+07	22.4667						135.907	0.578323	0.00701398	8.6755	0.692706	0.00715775	9.11621	0.735427	0.00728936	9.39379														9.94133	1.01902	0	0		7.94133	1.01902	0	0
136.009	348.554	48.0418	0.651952	0.0208958	1.40008	0.0199149	1.00952e+07	22.4666						136.007	0.577879	0.00701415	8.67554	0.692602	0.00715826	9.11647	0.735428	0.00729035	9.39435														9.94653	1.01902	1	1		7.94653	1.01902	0	0
136.109	348.554	48.0418	0.651954	0.0208959	1.40009	0.0199189	1.01124e+07	22.4666						136.107	0.577434	0.00701432	8.67558	0.692498	0.00715877	9.11672	0.735429	0.00729134	9.3949														9.95172	1.01902	1	1		7.95172	1.01902	0	0
136.209	348.554	48.0418	0.651955	0.020896	1.40009	0.0199229	1.01296e+07	22.4666						136.207	0.576989	0.00701449	8.67562	0.692394	0.00715929	9.11698	0.735432	0.00729233	9.39546														9.95692	1.01902	1	1		7.95692	1.01902	0	0
136.309	348.554	48.0418	0.651957	0.0208961	1.4001	0.0199269	1.01468e+07	22.4666						136.307	0.576544	0.00701466	8.67566	0.692291	0.0071598	9.11723	0.735434	0.00729332	9.39601														9.96212	1.01902	1	1		7.96212	1.01902	0	0
136.409	348.554	48.0418	0.651959	0.0208962	1.4001	0.019931	1.01641e+07	22.4666						136.407	0.576099	0.00701483	8.6757	0.692188	0.00716031	9.11748	0.735438	0.00729432	9.39657														9.96732	1.01902	1	1		7.96732	1.01902	0	0
136.509	348.554	48.0418	0.651961	0.0208963	1.4001	0.0199351	1.01814e+07	22.4666						136.507	0.575654	0.007015	8.67574	0.692086	0.00716083	9.11774	0.735442	0.00729531	9.39712														9.97251	1.01902	1	1		7.97251	1.01902	0	0
136.609	348.554	48.0418	0.651963	0.0208964	1.40011	0.0199392	1.01987e+07	22.4666						136.607	0.575208	0.00701517	8.67578	0.691985	0.00716134	9.11799	0.735446	0.00729631	9.39767														9.97771	1.01902	1	1		7.97771	1.01902	0	0
136.709	348.554	48.0418	0.651965	0.0208965	1.40011	0.0199433	1.02161e+07	22.4666						136.707	0.574762	0.00701534	8.67582	0.691884	0.00716186	9.11824	0.735451	0.00729731	9.39823														9.98291	1.01902	1	1		7.98291	1.01902	0	0
136.809	348.554	48.0418	0.651966	0.0208966	1.40012	0.0199474	1.02335e+07	22.4666						136.807	0.574315	0.00701551	8.67586	0.691783	0.00716238	9.11849	0.735457	0.00729832	9.39878														9.98811	1.01902	1	1		7.98811	1.01902	0	0
136.909	348.554	48.0418	0.651968	0.0208968	1.40012	0.0199516	1.02509e+07	22.4666						136.907	0.573869	0.00701568	8.6759	0.691683	0.00716289	9.11875	0.735463	0.00729932	9.39933														9.99331	1.01902	1	1		7.99331	1.01902	0	0
137.009	348.554	48.0418	0.65197	0.0208969	1.40012	0.0199558	1.02683e+07	22.4666						137.007	0.573422	0.00701585	8.67594	0.691583	0.00716341	9.119	0.735469	0.00730033	9.39989														9.9985	1.01902	1	1		7.9985	1.01902	0	0
137.109	348.554	48.0418	0.651972	0.020897	1.40013	0.01996	1.02858e+07	22.4666						137.107	0.572975	0.00701602	8.67598	0.691484	0.00716393	9.11925	0.735477	0.00730134	9.40044														10.0037	1.01902	1	1		8.0037	1.01902	0	0
137.209	348.554	48.0418	0.651974	0.0208971	1.40013	0.0199642	1.03033e+07	22.4666						137.207	0.572528	0.00701619	8.67602	0.691385	0.00716445	9.1195	0.735484	0.00730235	9.40099														10.0089	1.01902	1	1		8.0089	1.01902	0	0
137.309	348.554	48.0418	0.651976	0.0208972	1.40014	0.0199684	1.03208e+07	22.4666						137.307	0.57208	0.00701636	8.67606	0.691286	0.00716497	9.11975	0.735493	0.00730337	9.40155														10.0141	1.01902	1	1		8.0141	1.01902	0	0
137.409	348.554	48.0418	0.651978	0.0208973	1.40014	0.0199727	1.03384e+07	22.4666						137.407	0.571632	0.00701653	8.6761	0.691189	0.00716549	9.12	0.735501	0.00730438	9.4021														10.0193	1.01902	1	1		8.0193	1.01902	0	0
137.509	348.554	48.0418	0.65198	0.0208974	1.40015	0.019977	1.0356e+07	22.4666						137.507	0.571184	0.0070167	8.67614	0.691091	0.00716601	9.12025	0.735511	0.0073054	9.40265														10.0245	1.01902	1	1		8.02449	1.01902	0	0
137.609	348.554	48.0418	0.651982	0.0208976	1.40015	0.0199813	1.03736e+07	22.4666						137.607	0.570736	0.00701687	8.67618	0.690994	0.00716653	9.1205	0.735521	0.00730642	9.4032														10.0297	1.01902	1	1		8.02969	1.01902	0	0
137.709	348.554	48.0418	0.651984	0.0208977	1.40015	0.0199857	1.03912e+07	22.4666						137.707	0.570287	0.00701704	8.67622	0.690898	0.00716705	9.12075	0.735531	0.00730744	9.40375														10.0349	1.01902	1	1		8.03489	1.01902	0	0
137.809	348.554	48.0418	0.651986	0.0208978	1.40016	0.01999	1.04089e+07	22.4666						137.807	0.569838	0.00701721	8.67626	0.690802	0.00716757	9.121	0.735542	0.00730847	9.4043														10.0401	1.01902	1	1		8.04009	1.01902	0	0
137.909	348.554	48.0418	0.651988	0.0208979	1.40016	0.0199944	1.04266e+07	22.4666						137.907	0.569389	0.00701738	8.6763	0.690707	0.00716809	9.12125	0.735554	0.00730949	9.40485														10.0453	1.01902	1	1		8.04529	1.01902	0	0
138.009	348.554	48.0418	0.65199	0.020898	1.40017	0.0199988	1.04444e+07	22.4666						138.007	0.56894	0.00701755	8.67634	0.690612	0.00716862	9.1215	0.735566	0.00731052	9.40541														10.0505	1.01902	1	1		8.05048	1.01902	0	0
138.109	348.554	48.0418	0.651992	0.0208982	1.40017	0.0200032	1.04621e+07	22.4666						138.107	0.56849	0.00701772	8.67638	0.690517	0.00716914	9.12175	0.735578	0.00731155	9.40596														10.0557	1.01902	1	1		8.05568	1.01902	0	0
138.209	348.554	48.0418	0.651994	0.0208983	1.40018	0.0200077	1.04799e+07	22.4666						138.207	0.56804	0.00701789	8.67642	0.690423	0.00716966	9.122	0.735591	0.00731259	9.40651														10.0609	1.01902	1	1		8.06088	1.01902	0	0
138.309	348.554	48.0418	0.651996	0.0208984	1.40018	0.0200122	1.04978e+07	22.4666						138.307	0.56759	0.00701806	8.67645	0.69033	0.00717019	9.12225	0.735605	0.00731362	9.40706														10.0661	1.01902	1	1		8.06608	1.01902	0	0
138.409	348.554	48.0418	0.651998	0.0208985	1.40018	0.0200166	1.05156e+07	22.4666						138.407	0.56714	0.00701823	8.67649	0.690236	0.00717071	9.12249	0.735619	0.00731466	9.40761														10.0713	1.01902	1	1		8.07128	1.01902	0	0
138.509	348.554	48.0418	0.652	0.0208987	1.40019	0.0200212	1.05335e+07	22.4666						138.507	0.566689	0.0070184	8.67653	0.690144	0.00717124	9.12274	0.735634	0.0073157	9.40816														10.0765	1.01902	1	1		8.07647	1.01902	0	0
138.609	348.554	48.0418	0.652002	0.0208988	1.40019	0.0200257	1.05514e+07	22.4666						138.607	0.566238	0.00701857	8.67657	0.690052	0.00717177	9.12299	0.735649	0.00731674	9.4087														10.0817	1.01902	1	1		8.08167	1.01902	0	0
138.709	348.554	48.0418	0.652004	0.0208989	1.4002	0.0200303	1.05694e+07	22.4666						138.707	0.565787	0.00701874	8.67661	0.68996	0.00717229	9.12324	0.735665	0.00731778	9.40925														10.0869	1.01902	1	1		8.08687	1.01902	0	0
138.809	348.554	48.0418	0.652006	0.020899	1.4002	0.0200348	1.05874e+07	22.4666						138.807	0.565335	0.00701891	8.67665	0.689869	0.00717282	9.12348	0.735681	0.00731883	9.4098														10.0921	1.01902	1	1		8.09207	1.01902	0	0
138.909	348.554	48.0418	0.652008	0.0208992	1.40021	0.0200395	1.06054e+07	22.4666						138.907	0.564883	0.00701908	8.67669	0.689778	0.00717335	9.12373	0.735698	0.00731988	9.41035														10.0973	1.01902	1	1		8.09727	1.01902	0	0
139.009	348.554	48.0418	0.65201	0.0208993	1.40021	0.0200441	1.06234e+07	22.4666						139.007	0.564431	0.00701925	8.67673	0.689688	0.00717388	9.12398	0.735716	0.00732093	9.4109														10.1025	1.01902	1	1		8.10246	1.01902	0	0
139.109	348.554	48.0418	0.652012	0.0208994	1.40022	0.0200487	1.06415e+07	22.4666						139.107	0.563979	0.00701942	8.67676	0.689598	0.00717441	9.12422	0.735734	0.00732198	9.41145														10.1077	1.01902	1	1		8.10766	1.01902	0	0
139.209	348.554	48.0418	0.652014	0.0208995	1.40022	0.0200534	1.06596e+07	22.4666						139.207	0.563526	0.00701959	8.6768	0.689509	0.00717494	9.12447	0.735752	0.00732304	9.41199														10.1129	1.01902	1	1		8.11286	1.01902	0	0
139.309	348.554	48.0418	0.652016	0.0208997	1.40023	0.0200581	1.06777e+07	22.4666						139.307	0.563073	0.00701976	8.67684	0.68942	0.00717547	9.12471	0.735771	0.00732409	9.41254														10.1181	1.01902	1	1		8.11806	1.01902	0	0
139.409	348.554	48.0418	0.652018	0.0208998	1.40023	0.0200628	1.06959e+07	22.4666						139.407	0.56262	0.00701993	8.67688	0.689332	0.007176	9.12496	0.735791	0.00732515	9.41309														10.1233	1.01902	1	1		8.12326	1.01902	0	0
139.509	348.554	48.0418	0.65202	0.0208999	1.40023	0.0200676	1.07141e+07	22.4666						139.507	0.562167	0.0070201	8.67692	0.689244	0.00717653	9.1252	0.735811	0.00732621	9.41364														10.1285	1.01902	1	1		8.12845	1.01902	0	0
139.609	348.554	48.0418	0.652023	0.0209001	1.40024	0.0200723	1.07323e+07	22.4666						139.607	0.561713	0.00702027	8.67696	0.689157	0.00717706	9.12545	0.735831	0.00732728	9.41418														10.1337	1.01902	1	1		8.13365	1.01902	0	0
139.709	348.554	48.0418	0.652025	0.0209002	1.40024	0.0200771	1.07506e+07	22.4666						139.707	0.561259	0.00702044	8.67699	0.68907	0.00717759	9.12569	0.735852	0.00732834	9.41473														10.1388	1.01902	1	1		8.13885	1.01902	0	0
139.809	348.554	48.0418	0.652027	0.0209003	1.40025	0.0200819	1.07689e+07	22.4666						139.807	0.560805	0.00702061	8.67703	0.688983	0.00717813	9.12593	0.735874	0.00732941	9.41528														10.144	1.01902	1	1		8.14405	1.01902	0	0
139.909	348.554	48.0418	0.652029	0.0209005	1.40025	0.0200868	1.07872e+07	22.4666						139.907	0.56035	0.00702078	8.67707	0.688897	0.00717866	9.12618	0.735896	0.00733048	9.41582														10.1492	1.01902	1	1		8.14925	1.01902	0	0
140.009	348.554	48.0418	0.652031	0.0209006	1.40026	0.0200916	1.08056e+07	22.4666						140.007	0.559895	0.00702095	8.67711	0.688812	0.00717919	9.12642	0.735919	0.00733155	9.41637														10.1544	1.01902	1	1		8.15444	1.01902	0	0
140.109	348.554	48.0418	0.652033	0.0209007	1.40026	0.0200965	1.08239e+07	22.4666						140.107	0.55944	0.00702112	8.67715	0.688727	0.00717973	9.12666	0.735942	0.00733263	9.41691														10.1596	1.01902	1	1		8.15964	1.01902	0	0
140.209	348.554	48.0418	0.652036	0.0209009	1.40027	0.0201014	1.08424e+07	22.4666						140.207	0.558984	0.00702129	8.67718	0.688642	0.00718026	9.12691	0.735966	0.00733371	9.41746														10.1648	1.01902	1	1		8.16484	1.01902	0	0
140.309	348.554	48.0418	0.652038	0.020901	1.40027	0.0201063	1.08608e+07	22.4666						140.307	0.558529	0.00702146	8.67722	0.688558	0.0071808	9.12715	0.73599	0.00733478	9.418														10.17	1.01902	1	1		8.17004	1.01902	0	0
140.409	348.554	48.0418	0.65204	0.0209011	1.40028	0.0201113	1.08793e+07	22.4666						140.407	0.558073	0.00702163	8.67726	0.688475	0.00718134	9.12739	0.736015	0.00733587	9.41855														10.1752	1.01902	1	1		8.17524	1.01902	0	0
140.509	348.554	48.0418	0.652042	0.0209013	1.40028	0.0201162	1.08978e+07	22.4666						140.507	0.557616	0.0070218	8.6773	0.688391	0.00718187	9.12763	0.73604	0.00733695	9.41909														10.1804	1.01902	1	1		8.18043	1.01902	0	0
140.609	348.554	48.0418	0.652045	0.0209014	1.40029	0.0201212	1.09163e+07	22.4666						140.607	0.55716	0.00702197	8.67733	0.688309	0.00718241	9.12788	0.736066	0.00733804	9.41964														10.1856	1.01902	1	1		8.18563	1.01902	0	0
140.709	348.554	48.0418	0.652047	0.0209015	1.40029	0.0201263	1.09349e+07	22.4666						140.707	0.556703	0.00702214	8.67737	0.688227	0.00718295	9.12812	0.736092	0.00733912	9.42018														10.1908	1.01902	1	1		8.19083	1.01902	0	0
140.809	348.554	48.0418	0.652049	0.0209017	1.4003	0.0201313	1.09535e+07	22.4666						140.807	0.556246	0.00702231	8.67741	0.688145	0.00718349	9.12836	0.736119	0.00734021	9.42073														10.196	1.01902	1	1		8.19603	1.01902	0	0
140.909	348.554	48.0418	0.652051	0.0209018	1.4003	0.0201364	1.09721e+07	22.4666						140.907	0.555788	0.00702248	8.67745	0.688064	0.00718403	9.1286	0.736147	0.00734131	9.42127														10.2012	1.01902	1	1		8.20123	1.01902	0	0
141.009	348.554	48.0418	0.652054	0.020902	1.40031	0.0201415	1.09908e+07	22.4666						141.007	0.55533	0.00702265	8.67748	0.687983	0.00718457	9.12884	0.736175	0.0073424	9.42181														10.2064	1.01902	1	1		8.20642	1.01902	0	0
141.109	348.554	48.0418	0.652056	0.0209021	1.40031	0.0201466	1.10095e+07	22.4666						141.107	0.554872	0.00702282	8.67752	0.687903	0.00718511	9.12908	0.736203	0.0073435	9.42236														10.2116	1.01902	1	1		8.21162	1.01902	0	0
141.209	348.554	48.0418	0.652058	0.0209022	1.40032	0.0201517	1.10282e+07	22.4666						141.207	0.554414	0.00702299	8.67756	0.687823	0.00718565	9.12932	0.736232	0.0073446	9.4229														10.2168	1.01902	1	1		8.21682	1.01902	0	0
141.309	348.554	48.0418	0.652061	0.0209024	1.40032	0.0201569	1.1047e+07	22.4666						141.307	0.553955	0.00702316	8.6776	0.687743	0.00718619	9.12956	0.736261	0.0073457	9.42344														10.222	1.01902	1	1		8.22202	1.01902	0	0
141.409	348.554	48.0418	0.652063	0.0209025	1.40033	0.020162	1.10658e+07	22.4666						141.407	0.553496	0.00702333	8.67763	0.687664	0.00718674	9.1298	0.736291	0.00734681	9.42399														10.2272	1.01902	1	1		8.22722	1.01902	0	0
141.509	348.554	48.0418	0.652065	0.0209027	1.40033	0.0201672	1.10846e+07	22.4666						141.507	0.553037	0.0070235	8.67767	0.687586	0.00718728	9.13004	0.736322	0.00734791	9.42453														10.2324	1.01902	1	1		8.23241	1.01902	0	0
141.609	348.554	48.0418	0.652068	0.0209028	1.40034	0.0201725	1.11035e+07	22.4666						141.607	0.552578	0.00702367	8.67771	0.687508	0.00718782	9.13028	0.736353	0.00734902	9.42507														10.2376	1.01902	1	1		8.23761	1.01902	0	0
141.709	348.554	48.0418	0.65207	0.020903	1.40034	0.0201777	1.11224e+07	22.4666						141.707	0.552118	0.00702384	8.67774	0.687431	0.00718837	9.13052	0.736384	0.00735013	9.42561														10.2428	1.01902	1	1		8.24281	1.01902	0	0
141.809	348.554	48.0418	0.652072	0.0209031	1.40035	0.020183	1.11413e+07	22.4666						141.807	0.551658	0.00702401	8.67778	0.687354	0.00718891	9.13076	0.736416	0.00735124	9.42615														10.248	1.01902	1	1		8.24801	1.01902	0	0
141.909	348.554	48.0418	0.652075	0.0209033	1.40035	0.0201883	1.11603e+07	22.4666						141.907	0.551197	0.00702418	8.67782	0.687277	0.00718946	9.13099	0.736449	0.00735236	9.42669														10.2532	1.01902	1	1		8.2532	1.01902	0	0
142.009	348.554	48.0418	0.652077	0.0209034	1.40036	0.0201936	1.11792e+07	22.4666						142.007	0.550736	0.00702435	8.67785	0.687201	0.00719	9.13123	0.736482	0.00735348	9.42723														10.2584	1.01902	1	1		8.2584	1.01902	0	0
142.109	348.554	48.0418	0.65208	0.0209035	1.40036	0.020199	1.11983e+07	22.4666						142.107	0.550275	0.00702452	8.67789	0.687125	0.00719055	9.13147	0.736515	0.0073546	9.42778														10.2636	1.01902	1	1		8.2636	1.01902	0	0
142.209	348.554	48.0418	0.652082	0.0209037	1.40037	0.0202043	1.12173e+07	22.4666						142.207	0.549814	0.00702469	8.67793	0.68705	0.00719109	9.13171	0.736549	0.00735572	9.42832														10.2688	1.01902	1	1		8.2688	1.01902	0	0
142.309	348.554	48.0418	0.652084	0.0209038	1.40037	0.0202097	1.12364e+07	22.4666						142.307	0.549352	0.00702486	8.67796	0.686976	0.00719164	9.13194	0.736584	0.00735685	9.42886														10.274	1.01902	1	1		8.274	1.01902	0	0
142.409	348.554	48.0418	0.652087	0.020904	1.40038	0.0202151	1.12555e+07	22.4665						142.407	0.54889	0.00702503	8.678	0.686901	0.00719219	9.13218	0.736619	0.00735797	9.4294														10.2792	1.01902	1	1		8.27919	1.01902	0	0
142.51	348.554	48.0418	0.652089	0.0209041	1.40038	0.0202206	1.12747e+07	22.4665						142.507	0.548428	0.0070252	8.67804	0.686828	0.00719274	9.13242	0.736654	0.0073591	9.42994														10.2844	1.01902	1	1		8.28439	1.01902	0	0
142.61	348.554	48.0418	0.652092	0.0209043	1.40039	0.020226	1.12939e+07	22.4665						142.607	0.547965	0.00702537	8.67807	0.686754	0.00719329	9.13265	0.736691	0.00736024	9.43048														10.2896	1.01902	1	1		8.28959	1.01902	0	0
142.71	348.554	48.0418	0.652094	0.0209044	1.4004	0.0202315	1.13131e+07	22.4665						142.707	0.547502	0.00702554	8.67811	0.686682	0.00719384	9.13289	0.736727	0.00736137	9.43101														10.2948	1.01902	1	1		8.29479	1.01902	0	0
142.81	348.554	48.0418	0.652097	0.0209046	1.4004	0.020237	1.13323e+07	22.4665						142.807	0.547039	0.00702571	8.67815	0.686609	0.00719439	9.13312	0.736764	0.00736251	9.43155														10.3	1.01902	1	1		8.29999	1.01902	0	0
142.91	348.554	48.0418	0.652099	0.0209048	1.40041	0.0202426	1.13516e+07	22.4665						142.907	0.546576	0.00702588	8.67818	0.686538	0.00719494	9.13336	0.736802	0.00736365	9.43209														10.3052	1.01902	1	1		8.30518	1.01902	0	0
143.01	348.553	48.0418	0.652102	0.0209049	1.40041	0.0202481	1.13709e+07	22.4665						143.007	0.546112	0.00702605	8.67822	0.686466	0.00719549	9.1336	0.73684	0.00736479	9.43263														10.3104	1.01902	1	1		8.31038	1.01902	0	0
143.11	348.553	48.0418	0.652104	0.0209051	1.40042	0.0202537	1.13903e+07	22.4665						143.107	0.545648	0.00702622	8.67825	0.686395	0.00719604	9.13383	0.736878	0.00736593	9.43317														10.3156	1.01902	1	1		8.31558	1.01902	0	0
143.21	348.553	48.0418	0.652107	0.0209052	1.40042	0.0202593	1.14096e+07	22.4665						143.207	0.545183	0.00702639	8.67829	0.686325	0.00719659	9.13406	0.736917	0.00736708	9.43371														10.3208	1.01902	1	1		8.32078	1.01902	0	0
143.31	348.553	48.0418	0.652109	0.0209054	1.40043	0.0202649	1.1429e+07	22.4665						143.307	0.544718	0.00702656	8.67833	0.686255	0.00719715	9.1343	0.736957	0.00736823	9.43425														10.326	1.01902	1	1		8.32598	1.01902	0	0
143.41	348.553	48.0418	0.652112	0.0209055	1.40043	0.0202706	1.14485e+07	22.4665						143.407	0.544253	0.00702673	8.67836	0.686185	0.0071977	9.13453	0.736997	0.00736938	9.43478														10.3312	1.01902	1	1		8.33117	1.01902	0	0
143.51	348.553	48.0418	0.652114	0.0209057	1.40044	0.0202763	1.1468e+07	22.4665						143.507	0.543788	0.0070269	8.6784	0.686116	0.00719826	9.13477	0.737037	0.00737053	9.43532														10.3364	1.01902	1	1		8.33637	1.01902	0	0
143.61	348.553	48.0418	0.652117	0.0209058	1.40045	0.020282	1.14875e+07	22.4665						143.607	0.543322	0.00702707	8.67843	0.686048	0.00719881	9.135	0.737079	0.00737169	9.43586														10.3416	1.01902	1	1		8.34157	1.01902	0	0
143.71	348.553	48.0418	0.65212	0.020906	1.40045	0.0202877	1.1507e+07	22.4665						143.707	0.542856	0.00702724	8.67847	0.685979	0.00719937	9.13523	0.73712	0.00737285	9.43639														10.3468	1.01902	1	1		8.34677	1.01902	0	0
143.81	348.553	48.0418	0.652122	0.0209062	1.40046	0.0202934	1.15266e+07	22.4665						143.807	0.542389	0.00702741	8.6785	0.685912	0.00719992	9.13547	0.737162	0.00737401	9.43693														10.352	1.01902	1	1		8.35197	1.01902	0	0
143.91	348.553	48.0418	0.652125	0.0209063	1.40046	0.0202992	1.15462e+07	22.4665						143.907	0.541923	0.00702758	8.67854	0.685845	0.00720048	9.1357	0.737205	0.00737517	9.43747														10.3572	1.01902	1	1		8.35716	1.01902	0	0
144.01	348.553	48.0418	0.652127	0.0209065	1.40047	0.020305	1.15659e+07	22.4665						144.007	0.541456	0.00702776	8.67858	0.685778	0.00720104	9.13593	0.737248	0.00737634	9.438														10.3624	1.01902	1	1		8.36236	1.01902	0	0
144.11	348.553	48.0418	0.65213	0.0209066	1.40047	0.0203108	1.15855e+07	22.4665						144.107	0.540988	0.00702793	8.67861	0.685712	0.00720159	9.13616	0.737291	0.0073775	9.43854														10.3676	1.01902	1	1		8.36756	1.01902	0	0
144.21	348.553	48.0418	0.652133	0.0209068	1.40048	0.0203167	1.16052e+07	22.4665						144.207	0.54052	0.0070281	8.67865	0.685646	0.00720215	9.1364	0.737335	0.00737867	9.43907														10.3728	1.01902	1	1		8.37276	1.01902	0	0
144.31	348.553	48.0418	0.652135	0.020907	1.40048	0.0203226	1.1625e+07	22.4665						144.307	0.540052	0.00702827	8.67868	0.685581	0.00720271	9.13663	0.73738	0.00737985	9.43961														10.378	1.01902	1	1		8.37796	1.01902	0	0
144.41	348.553	48.0418	0.652138	0.0209071	1.40049	0.0203285	1.16448e+07	22.4665						144.407	0.539584	0.00702844	8.67872	0.685516	0.00720327	9.13686	0.737425	0.00738102	9.44014														10.3832	1.01902	1	1		8.38315	1.01902	0	0
144.51	348.553	48.0418	0.652141	0.0209073	1.4005	0.0203344	1.16646e+07	22.4665						144.507	0.539115	0.00702861	8.67875	0.685451	0.00720383	9.13709	0.73747	0.0073822	9.44068														10.3884	1.01902	1	1		8.38835	1.01902	0	0
144.61	348.553	48.0418	0.652143	0.0209075	1.4005	0.0203403	1.16844e+07	22.4665						144.607	0.538646	0.00702878	8.67879	0.685387	0.00720439	9.13732	0.737516	0.00738338	9.44121														10.3936	1.01902	1	1		8.39355	1.01902	0	0
144.71	348.553	48.0418	0.652146	0.0209076	1.40051	0.0203463	1.17043e+07	22.4665						144.707	0.538177	0.00702895	8.67882	0.685324	0.00720495	9.13755	0.737562	0.00738456	9.44175														10.3987	1.01902	1	1		8.39875	1.01902	0	0
144.81	348.553	48.0418	0.652149	0.0209078	1.40051	0.0203523	1.17242e+07	22.4665						144.807	0.537707	0.00702912	8.67886	0.685261	0.00720551	9.13778	0.737609	0.00738575	9.44228														10.4039	1.01902	1	1		8.40395	1.01902	0	0
144.91	348.553	48.0418	0.652151	0.020908	1.40052	0.0203583	1.17442e+07	22.4665						144.907	0.537237	0.00702929	8.67889	0.685198	0.00720608	9.13801	0.737657	0.00738693	9.44282														10.4091	1.01902	1	1		8.40914	1.01902	0	0
145.01	348.553	48.0418	0.652154	0.0209081	1.40053	0.0203643	1.17642e+07	22.4665						145.007	0.536767	0.00702946	8.67893	0.685136	0.00720664	9.13824	0.737705	0.00738812	9.44335														10.4143	1.01902	1	1		8.41434	1.01902	0	0
145.11	348.553	48.0418	0.652157	0.0209083	1.40053	0.0203704	1.17842e+07	22.4665						145.107	0.536296	0.00702963	8.67896	0.685075	0.0072072	9.13847	0.737753	0.00738932	9.44388														10.4195	1.01902	1	1		8.41954	1.01902	0	0
145.21	348.553	48.0418	0.65216	0.0209085	1.40054	0.0203765	1.18042e+07	22.4665						145.207	0.535825	0.0070298	8.679	0.685013	0.00720777	9.1387	0.737802	0.00739051	9.44442														10.4247	1.01902	1	1		8.42474	1.01902	0	0
145.31	348.553	48.0418	0.652162	0.0209086	1.40054	0.0203826	1.18243e+07	22.4665						145.307	0.535354	0.00702997	8.67903	0.684953	0.00720833	9.13893	0.737851	0.00739171	9.44495														10.4299	1.01902	1	1		8.42994	1.01902	0	0
145.41	348.553	48.0418	0.652165	0.0209088	1.40055	0.0203888	1.18444e+07	22.4665						145.407	0.534882	0.00703014	8.67907	0.684892	0.0072089	9.13916	0.737901	0.00739291	9.44548														10.4351	1.01902	1	1		8.43513	1.01902	0	0
145.51	348.553	48.0418	0.652168	0.020909	1.40056	0.0203949	1.18646e+07	22.4665						145.507	0.53441	0.00703031	8.6791	0.684833	0.00720946	9.13939	0.737951	0.00739411	9.44601														10.4403	1.01902	1	1		8.44033	1.01902	0	0
145.61	348.553	48.0418	0.652171	0.0209092	1.40056	0.0204011	1.18848e+07	22.4665						145.607	0.533937	0.00703048	8.67914	0.684773	0.00721003	9.13961	0.738002	0.00739532	9.44655														10.4455	1.01902	1	1		8.44553	1.01902	0	0
145.71	348.553	48.0418	0.652173	0.0209093	1.40057	0.0204073	1.1905e+07	22.4665						145.707	0.533465	0.00703065	8.67917	0.684714	0.0072106	9.13984	0.738053	0.00739652	9.44708														10.4507	1.01902	1	1		8.45073	1.01902	0	0
145.81	348.553	48.0418	0.652176	0.0209095	1.40057	0.0204136	1.19252e+07	22.4665						145.807	0.532992	0.00703082	8.67921	0.684656	0.00721116	9.14007	0.738105	0.00739773	9.44761														10.4559	1.01902	1	1		8.45593	1.01902	0	0
145.91	348.553	48.0418	0.652179	0.0209097	1.40058	0.0204198	1.19455e+07	22.4665						145.907	0.532518	0.00703099	8.67924	0.684598	0.00721173	9.1403	0.738157	0.00739895	9.44814														10.4611	1.01902	1	1		8.46112	1.01902	0	0
146.01	348.553	48.0418	0.652182	0.0209098	1.40059	0.0204261	1.19658e+07	22.4665						146.007	0.532044	0.00703116	8.67928	0.684541	0.0072123	9.14052	0.73821	0.00740016	9.44867														10.4663	1.01902	1	1		8.46632	1.01902	0	0
146.11	348.553	48.0418	0.652185	0.02091	1.40059	0.0204324	1.19862e+07	22.4665						146.107	0.53157	0.00703134	8.67931	0.684484	0.00721287	9.14075	0.738263	0.00740138	9.4492														10.4715	1.01902	1	1		8.47152	1.01902	0	0
146.21	348.553	48.0418	0.652188	0.0209102	1.4006	0.0204388	1.20066e+07	22.4665						146.207	0.531096	0.00703151	8.67934	0.684427	0.00721344	9.14098	0.738316	0.0074026	9.44973														10.4767	1.01902	1	1		8.47672	1.01902	0	0
146.31	348.553	48.0418	0.652191	0.0209104	1.40061	0.0204451	1.2027e+07	22.4665						146.307	0.530621	0.00703168	8.67938	0.684371	0.00721401	9.1412	0.73837	0.00740382	9.45026														10.4819	1.01902	1	1		8.48192	1.01902	0	0
146.41	348.553	48.0419	0.652193	0.0209106	1.40061	0.0204515	1.20475e+07	22.4665						146.407	0.530146	0.00703185	8.67941	0.684315	0.00721458	9.14143	0.738425	0.00740505	9.45079														10.4871	1.01902	1	1		8.48711	1.01902	0	0
146.51	348.553	48.0419	0.652196	0.0209107	1.40062	0.0204579	1.2068e+07	22.4665						146.507	0.52967	0.00703202	8.67945	0.68426	0.00721515	9.14166	0.73848	0.00740628	9.45132														10.4923	1.01902	1	1		8.49231	1.01902	0	0
146.61	348.553	48.0419	0.652199	0.0209109	1.40062	0.0204644	1.20885e+07	22.4665						146.607	0.529194	0.00703219	8.67948	0.684205	0.00721573	9.14188	0.738536	0.00740751	9.45185														10.4975	1.01902	1	1		8.49751	1.01902	0	0
146.71	348.553	48.0419	0.652202	0.0209111	1.40063	0.0204709	1.21091e+07	22.4665						146.707	0.528718	0.00703236	8.67951	0.684151	0.0072163	9.14211	0.738591	0.00740874	9.45238														10.5027	1.01902	1	1		8.50271	1.01902	0	0
146.81	348.553	48.0419	0.652205	0.0209113	1.40064	0.0204773	1.21297e+07	22.4665						146.807	0.528242	0.00703253	8.67955	0.684097	0.00721687	9.14233	0.738648	0.00740997	9.45291														10.5079	1.01902	1	1		8.50791	1.01902	0	0
146.91	348.553	48.0419	0.652208	0.0209115	1.40064	0.0204839	1.21503e+07	22.4665						146.907	0.527765	0.0070327	8.67958	0.684044	0.00721745	9.14256	0.738705	0.00741121	9.45344														10.5131	1.01902	1	1		8.5131	1.01902	0	0
147.01	348.553	48.0419	0.652211	0.0209116	1.40065	0.0204904	1.2171e+07	22.4665						147.007	0.527287	0.00703287	8.67962	0.683991	0.00721802	9.14278	0.738762	0.00741245	9.45397														10.5183	1.01902	1	1		8.5183	1.01902	0	0
147.11	348.553	48.0419	0.652214	0.0209118	1.40066	0.020497	1.21917e+07	22.4665						147.107	0.52681	0.00703304	8.67965	0.683939	0.0072186	9.143	0.73882	0.0074137	9.4545														10.5235	1.01902	1	1		8.5235	1.01902	0	0
147.21	348.553	48.0419	0.652217	0.020912	1.40066	0.0205036	1.22124e+07	22.4665						147.207	0.526332	0.00703321	8.67968	0.683887	0.00721917	9.14323	0.738878	0.00741494	9.45502														10.5287	1.01902	1	1		8.5287	1.01902	0	0
147.31	348.553	48.0419	0.65222	0.0209122	1.40067	0.0205102	1.22332e+07	22.4665						147.307	0.525853	0.00703338	8.67972	0.683835	0.00721975	9.14345	0.738937	0.00741619	9.45555														10.5339	1.01902	1	1		8.5339	1.01902	0	0
147.41	348.553	48.0419	0.652223	0.0209124	1.40068	0.0205168	1.2254e+07	22.4665						147.407	0.525375	0.00703355	8.67975	0.683784	0.00722033	9.14367	0.738996	0.00741744	9.45608														10.5391	1.01902	1	1		8.53909	1.01902	0	0
147.51	348.553	48.0419	0.652226	0.0209126	1.40068	0.0205235	1.22749e+07	22.4665						147.507	0.524896	0.00703372	8.67979	0.683733	0.0072209	9.1439	0.739056	0.00741869	9.45661														10.5443	1.01902	1	1		8.54429	1.01902	0	0
147.61	348.553	48.0419	0.652229	0.0209127	1.40069	0.0205302	1.22958e+07	22.4665						147.607	0.524416	0.00703389	8.67982	0.683683	0.00722148	9.14412	0.739116	0.00741995	9.45713														10.5495	1.01902	1	1		8.54949	1.01902	0	0
147.71	348.553	48.0419	0.652232	0.0209129	1.4007	0.0205369	1.23167e+07	22.4665						147.707	0.523936	0.00703406	8.67985	0.683633	0.00722206	9.14434	0.739176	0.00742121	9.45766														10.5547	1.01902	1	1		8.55469	1.01902	0	0
147.81	348.553	48.0419	0.652235	0.0209131	1.4007	0.0205436	1.23376e+07	22.4665						147.807	0.523456	0.00703423	8.67989	0.683584	0.00722264	9.14457	0.739237	0.00742247	9.45819														10.5599	1.01902	1	1		8.55988	1.01902	0	0
147.91	348.553	48.0419	0.652238	0.0209133	1.40071	0.0205504	1.23586e+07	22.4665						147.907	0.522976	0.00703441	8.67992	0.683535	0.00722322	9.14479	0.739299	0.00742373	9.45871														10.5651	1.01902	1	1		8.56508	1.01902	0	0
148.01	348.553	48.0419	0.652241	0.0209135	1.40072	0.0205572	1.23797e+07	22.4665						148.007	0.522495	0.00703458	8.67995	0.683487	0.0072238	9.14501	0.739361	0.007425	9.45924														10.5703	1.01902	1	1		8.57028	1.01902	0	0
148.11	348.553	48.0419	0.652244	0.0209137	1.40072	0.020564	1.24007e+07	22.4665						148.107	0.522014	0.00703475	8.67999	0.683439	0.00722438	9.14523	0.739423	0.00742627	9.45976														10.5755	1.01902	1	1		8.57548	1.01902	0	0
148.21	348.553	48.0419	0.652247	0.0209139	1.40073	0.0205709	1.24218e+07	22.4665						148.207	0.521532	0.00703492	8.68002	0.683392	0.00722496	9.14545	0.739486	0.00742754	9.46029														10.5807	1.01902	1	1		8.58068	1.01902	0	0
148.31	348.553	48.0419	0.65225	0.0209141	1.40074	0.0205777	1.24429e+07	22.4665						148.307	0.52105	0.00703509	8.68005	0.683345	0.00722554	9.14567	0.739549	0.00742882	9.46081														10.5859	1.01902	1	1		8.58587	1.01902	0	0
148.41	348.553	48.0419	0.652253	0.0209143	1.40074	0.0205846	1.24641e+07	22.4665						148.407	0.520568	0.00703526	8.68009	0.683298	0.00722613	9.14589	0.739613	0.00743009	9.46134														10.5911	1.01902	1	1		8.59107	1.01902	0	0
148.51	348.553	48.0419	0.652257	0.0209145	1.40075	0.0205916	1.24853e+07	22.4665						148.507	0.520085	0.00703543	8.68012	0.683252	0.00722671	9.14611	0.739677	0.00743137	9.46186														10.5963	1.01902	1	1		8.59627	1.01902	0	0
148.61	348.553	48.0419	0.65226	0.0209146	1.40076	0.0205985	1.25066e+07	22.4665						148.607	0.519602	0.0070356	8.68015	0.683206	0.00722729	9.14633	0.739742	0.00743266	9.46239														10.6015	1.01902	1	1		8.60147	1.01902	0	0
148.71	348.553	48.0419	0.652263	0.0209148	1.40076	0.0206055	1.25278e+07	22.4665						148.707	0.519118	0.00703577	8.68018	0.683161	0.00722788	9.14655	0.739807	0.00743394	9.46291														10.6067	1.01902	1	1		8.60667	1.01902	0	0
148.81	348.553	48.0419	0.652266	0.020915	1.40077	0.0206125	1.25492e+07	22.4665						148.807	0.518634	0.00703594	8.68022	0.683116	0.00722846	9.14677	0.739873	0.00743523	9.46344														10.6119	1.01902	1	1		8.61186	1.01902	0	0
148.91	348.553	48.0419	0.652269	0.0209152	1.40078	0.0206195	1.25705e+07	22.4665						148.907	0.51815	0.00703611	8.68025	0.683072	0.00722905	9.14699	0.739938	0.00743652	9.46396														10.6171	1.01902	1	1		8.61706	1.01902	0	0
149.01	348.553	48.0419	0.652272	0.0209154	1.40078	0.0206266	1.25919e+07	22.4665						149.007	0.517666	0.00703628	8.68028	0.683028	0.00722964	9.14721	0.740005	0.00743781	9.46448														10.6223	1.01902	1	1		8.62226	1.01902	0	0
149.11	348.553	48.0419	0.652276	0.0209156	1.40079	0.0206336	1.26133e+07	22.4665						149.107	0.517181	0.00703645	8.68032	0.682985	0.00723022	9.14743	0.740072	0.00743911	9.46501														10.6275	1.01902	1	1		8.62746	1.01902	0	0
149.21	348.553	48.0419	0.652279	0.0209158	1.4008	0.0206407	1.26348e+07	22.4665						149.207	0.516695	0.00703662	8.68035	0.682942	0.00723081	9.14765	0.740139	0.00744041	9.46553														10.6327	1.01902	1	1		8.63266	1.01902	0	0
149.31	348.553	48.0419	0.652282	0.020916	1.40081	0.0206479	1.26563e+07	22.4665						149.307	0.51621	0.00703679	8.68038	0.6829	0.0072314	9.14787	0.740207	0.00744171	9.46605														10.6379	1.01902	1	1		8.63785	1.01902	0	0
149.41	348.553	48.0419	0.652285	0.0209162	1.40081	0.020655	1.26778e+07	22.4665						149.407	0.515724	0.00703697	8.68041	0.682857	0.00723199	9.14809	0.740275	0.00744301	9.46657														10.6431	1.01902	1	1		8.64305	1.01902	0	0
149.51	348.553	48.0419	0.652289	0.0209164	1.40082	0.0206622	1.26994e+07	22.4665						149.507	0.515237	0.00703714	8.68045	0.682816	0.00723258	9.1483	0.740344	0.00744432	9.4671														10.6483	1.01902	1	1		8.64825	1.01902	0	0
149.61	348.553	48.0419	0.652292	0.0209166	1.40083	0.0206694	1.2721e+07	22.4665						149.607	0.51475	0.00703731	8.68048	0.682775	0.00723317	9.14852	0.740413	0.00744563	9.46762														10.6534	1.01902	1	1		8.65345	1.01902	0	0
149.71	348.553	48.0419	0.652295	0.0209168	1.40083	0.0206767	1.27426e+07	22.4665						149.707	0.514263	0.00703748	8.68051	0.682734	0.00723376	9.14874	0.740482	0.00744694	9.46814														10.6586	1.01902	1	1		8.65865	1.01902	0	0
149.81	348.553	48.0419	0.652298	0.020917	1.40084	0.0206839	1.27643e+07	22.4665						149.807	0.513775	0.00703765	8.68054	0.682694	0.00723435	9.14896	0.740552	0.00744826	9.46866														10.6638	1.01902	1	1		8.66384	1.01902	0	0
149.91	348.553	48.0419	0.652302	0.0209172	1.40085	0.0206912	1.2786e+07	22.4665						149.907	0.513287	0.00703782	8.68058	0.682654	0.00723494	9.14917	0.740623	0.00744957	9.46918														10.669	1.01902	1	1		8.66904	1.01902	0	0
150.01	348.553	48.0419	0.652305	0.0209174	1.40085	0.0206985	1.28078e+07	22.4665						150.008	0.512799	0.00703799	8.68061	0.682615	0.00723553	9.14939	0.740693	0.00745089	9.4697														10.6742	1.01902	1	1		8.67424	1.01902	0	0
150.11	348.553	48.0419	0.652308	0.0209176	1.40086	0.0207059	1.28296e+07	22.4665						150.108	0.51231	0.00703816	8.68064	0.682576	0.00723612	9.1496	0.740765	0.00745222	9.47022														10.6794	1.01902	1	1		8.67944	1.01902	0	0
150.21	348.553	48.0419	0.652312	0.0209179	1.40087	0.0207132	1.28514e+07	22.4665						150.208	0.511821	0.00703833	8.68067	0.682537	0.00723672	9.14982	0.740836	0.00745354	9.47074														10.6846	1.01902	1	1		8.68464	1.01902	0	0
150.31	348.553	48.0419	0.652315	0.0209181	1.40088	0.0207206	1.28733e+07	22.4665						150.308	0.511332	0.0070385	8.6807	0.682499	0.00723731	9.15004	0.740909	0.00745487	9.47126														10.6898	1.01902	1	1		8.68983	1.01902	0	0
150.41	348.553	48.0419	0.652318	0.0209183	1.40088	0.0207281	1.28952e+07	22.4665						150.408	0.510842	0.00703867	8.68074	0.682462	0.0072379	9.15025	0.740981	0.0074562	9.47178														10.695	1.01902	1	1		8.69503	1.01902	0	0
150.51	348.553	48.0419	0.652322	0.0209185	1.40089	0.0207355	1.29171e+07	22.4665						150.508	0.510351	0.00703884	8.68077	0.682425	0.0072385	9.15047	0.741054	0.00745754	9.4723														10.7002	1.01902	1	1		8.70023	1.01902	0	0
150.61	348.553	48.0419	0.652325	0.0209187	1.4009	0.020743	1.29391e+07	22.4665						150.608	0.509861	0.00703901	8.6808	0.682388	0.0072391	9.15068	0.741128	0.00745887	9.47282														10.7054	1.01902	1	1		8.70543	1.01902	0	0
150.71	348.553	48.0419	0.652328	0.0209189	1.40091	0.0207505	1.29611e+07	22.4665						150.708	0.50937	0.00703918	8.68083	0.682352	0.00723969	9.1509	0.741201	0.00746021	9.47334														10.7106	1.01902	1	1		8.71063	1.01902	0	0
150.81	348.553	48.0419	0.652332	0.0209191	1.40091	0.020758	1.29831e+07	22.4665						150.808	0.508878	0.00703935	8.68086	0.682316	0.00724029	9.15111	0.741276	0.00746156	9.47386														10.7158	1.01902	1	1		8.71582	1.01902	0	0
150.91	348.553	48.0419	0.652335	0.0209193	1.40092	0.0207656	1.30052e+07	22.4665						150.908	0.508386	0.00703953	8.6809	0.682281	0.00724089	9.15133	0.74135	0.0074629	9.47438														10.721	1.01902	1	1		8.72102	1.01902	0	0
151.01	348.553	48.0419	0.652339	0.0209195	1.40093	0.0207731	1.30274e+07	22.4665						151.008	0.507894	0.0070397	8.68093	0.682246	0.00724148	9.15154	0.741426	0.00746425	9.47489														10.7262	1.01902	1	1		8.72622	1.01902	0	0
151.11	348.553	48.0419	0.652342	0.0209197	1.40094	0.0207807	1.30495e+07	22.4665						151.108	0.507402	0.00703987	8.68096	0.682211	0.00724208	9.15175	0.741501	0.0074656	9.47541														10.7314	1.01902	1	1		8.73142	1.01902	0	0
151.21	348.553	48.0419	0.652346	0.02092	1.40094	0.0207884	1.30717e+07	22.4665						151.208	0.506909	0.00704004	8.68099	0.682177	0.00724268	9.15197	0.741577	0.00746695	9.47593														10.7366	1.01902	1	1		8.73662	1.01902	0	0
151.31	348.553	48.0419	0.652349	0.0209202	1.40095	0.020796	1.3094e+07	22.4665						151.308	0.506415	0.00704021	8.68102	0.682144	0.00724328	9.15218	0.741653	0.00746831	9.47645														10.7418	1.01902	1	1		8.74181	1.01902	0	0
151.41	348.553	48.0419	0.652352	0.0209204	1.40096	0.0208037	1.31162e+07	22.4665						151.408	0.505921	0.00704038	8.68105	0.682111	0.00724388	9.15239	0.74173	0.00746967	9.47696														10.747	1.01902	1	1		8.74701	1.01902	0	0
151.51	348.553	48.0419	0.652356	0.0209206	1.40097	0.0208114	1.31385e+07	22.4665						151.508	0.505427	0.00704055	8.68109	0.682078	0.00724448	9.1526	0.741808	0.00747103	9.47748														10.7522	1.01902	1	1		8.75221	1.01902	0	0
151.61	348.553	48.0419	0.652359	0.0209208	1.40097	0.0208192	1.31609e+07	22.4665						151.608	0.504932	0.00704072	8.68112	0.682046	0.00724508	9.15282	0.741885	0.0074724	9.478														10.7574	1.01902	1	1		8.75741	1.01902	0	0
151.71	348.553	48.0419	0.652363	0.020921	1.40098	0.020827	1.31833e+07	22.4665						151.708	0.504437	0.00704089	8.68115	0.682014	0.00724569	9.15303	0.741963	0.00747376	9.47851														10.7626	1.01902	1	1		8.76261	1.01902	0	0
151.81	348.553	48.0419	0.652366	0.0209213	1.40099	0.0208347	1.32057e+07	22.4665						151.808	0.503942	0.00704106	8.68118	0.681982	0.00724629	9.15324	0.742042	0.00747514	9.47903														10.7678	1.01902	1	1		8.7678	1.01902	0	0
151.91	348.553	48.0419	0.65237	0.0209215	1.401	0.0208426	1.32282e+07	22.4665						151.908	0.503446	0.00704123	8.68121	0.681952	0.00724689	9.15345	0.742121	0.00747651	9.47955														10.773	1.01902	1	1		8.773	1.01902	0	0
152.01	348.553	48.0419	0.652374	0.0209217	1.401	0.0208504	1.32507e+07	22.4665						152.008	0.50295	0.0070414	8.68124	0.681921	0.0072475	9.15366	0.7422	0.00747788	9.48006														10.7782	1.01902	1	1		8.7782	1.01902	0	0
152.11	348.553	48.0419	0.652377	0.0209219	1.40101	0.0208583	1.32732e+07	22.4665						152.108	0.502453	0.00704157	8.68127	0.681891	0.0072481	9.15388	0.74228	0.00747926	9.48058														10.7834	1.01902	1	1		8.7834	1.01902	0	0
152.21	348.553	48.0419	0.652381	0.0209221	1.40102	0.0208662	1.32958e+07	22.4665						152.208	0.501956	0.00704175	8.6813	0.681861	0.00724871	9.15409	0.74236	0.00748065	9.48109														10.7886	1.01902	1	1		8.7886	1.01902	0	0
152.31	348.553	48.0419	0.652384	0.0209224	1.40103	0.0208741	1.33184e+07	22.4665						152.308	0.501459	0.00704192	8.68134	0.681832	0.00724931	9.1543	0.74244	0.00748203	9.48161														10.7938	1.01902	1	1		8.79379	1.01902	0	0
152.41	348.553	48.0419	0.652388	0.0209226	1.40104	0.0208821	1.33411e+07	22.4665						152.408	0.500961	0.00704209	8.68137	0.681803	0.00724992	9.15451	0.742521	0.00748342	9.48212														10.799	1.01902	1	1		8.79899	1.01902	0	0
152.51	348.553	48.0419	0.652391	0.0209228	1.40104	0.0208901	1.33638e+07	22.4665						152.508	0.500463	0.00704226	8.6814	0.681775	0.00725052	9.15472	0.742603	0.00748481	9.48263														10.8042	1.01902	1	1		8.80419	1.01902	0	0
152.61	348.553	48.0419	0.652395	0.020923	1.40105	0.0208981	1.33865e+07	22.4665						152.608	0.499964	0.00704243	8.68143	0.681747	0.00725113	9.15493	0.742685	0.0074862	9.48315														10.8094	1.01902	1	1		8.80939	1.01902	0	0
152.71	348.553	48.0419	0.652399	0.0209233	1.40106	0.0209061	1.34093e+07	22.4665						152.708	0.499465	0.0070426	8.68146	0.68172	0.00725174	9.15514	0.742767	0.0074876	9.48366														10.8146	1.01902	1	1		8.81459	1.01902	0	0
152.81	348.553	48.0419	0.652402	0.0209235	1.40107	0.0209142	1.34321e+07	22.4665						152.808	0.498966	0.00704277	8.68149	0.681693	0.00725235	9.15535	0.74285	0.007489	9.48417														10.8198	1.01902	1	1		8.81978	1.01902	0	0
152.91	348.553	48.0419	0.652406	0.0209237	1.40108	0.0209223	1.3455e+07	22.4665						152.908	0.498466	0.00704294	8.68152	0.681666	0.00725296	9.15555	0.742933	0.0074904	9.48469														10.825	1.01902	1	1		8.82498	1.01902	0	0
153.01	348.553	48.0419	0.65241	0.0209239	1.40108	0.0209304	1.34779e+07	22.4665						153.008	0.497966	0.00704311	8.68155	0.68164	0.00725357	9.15576	0.743016	0.00749181	9.4852														10.8302	1.01902	1	1		8.83018	1.01902	0	0
153.11	348.553	48.0419	0.652413	0.0209242	1.40109	0.0209386	1.35008e+07	22.4665						153.108	0.497465	0.00704328	8.68158	0.681615	0.00725418	9.15597	0.7431	0.00749321	9.48571														10.8354	1.01902	1	1		8.83538	1.01902	0	0
153.21	348.553	48.0419	0.652417	0.0209244	1.4011	0.0209467	1.35238e+07	22.4665						153.208	0.496964	0.00704345	8.68161	0.681589	0.00725479	9.15618	0.743184	0.00749463	9.48623														10.8406	1.01902	1	1		8.84058	1.01902	0	0
153.31	348.553	48.0419	0.652421	0.0209246	1.40111	0.020955	1.35468e+07	22.4665						153.308	0.496463	0.00704362	8.68164	0.681565	0.0072554	9.15639	0.743269	0.00749604	9.48674														10.8458	1.01902	1	1		8.84577	1.01902	0	0
153.41	348.553	48.0419	0.652425	0.0209249	1.40112	0.0209632	1.35698e+07	22.4665						153.408	0.495961	0.00704379	8.68167	0.68154	0.00725601	9.1566	0.743354	0.00749746	9.48725														10.851	1.01902	1	1		8.85097	1.01902	0	0
153.51	348.553	48.0419	0.652428	0.0209251	1.40112	0.0209714	1.35929e+07	22.4665						153.508	0.495459	0.00704396	8.6817	0.681516	0.00725663	9.1568	0.743439	0.00749888	9.48776														10.8562	1.01902	1	1		8.85617	1.01902	0	0
153.61	348.553	48.0419	0.652432	0.0209253	1.40113	0.0209797	1.3616e+07	22.4665						153.608	0.494956	0.00704414	8.68174	0.681493	0.00725724	9.15701	0.743525	0.0075003	9.48827														10.8614	1.01902	1	1		8.86137	1.01902	0	0
153.71	348.553	48.0419	0.652436	0.0209256	1.40114	0.0209881	1.36392e+07	22.4665						153.708	0.494453	0.00704431	8.68177	0.68147	0.00725785	9.15722	0.743611	0.00750172	9.48878														10.8666	1.01902	1	1		8.86656	1.01902	0	0
153.81	348.553	48.0419	0.65244	0.0209258	1.40115	0.0209964	1.36624e+07	22.4665						153.808	0.49395	0.00704448	8.6818	0.681447	0.00725847	9.15742	0.743698	0.00750315	9.48929														10.8718	1.01902	1	1		8.87176	1.01902	0	0
153.91	348.553	48.0419	0.652443	0.020926	1.40116	0.0210048	1.36856e+07	22.4665						153.908	0.493446	0.00704465	8.68183	0.681425	0.00725908	9.15763	0.743785	0.00750458	9.4898														10.877	1.01902	1	1		8.87696	1.01902	0	0
154.01	348.553	48.0419	0.652447	0.0209263	1.40116	0.0210132	1.37089e+07	22.4665						154.008	0.492941	0.00704482	8.68186	0.681403	0.0072597	9.15784	0.743872	0.00750602	9.49031														10.8822	1.01902	1	1		8.88216	1.01902	0	0
154.11	348.553	48.0419	0.652451	0.0209265	1.40117	0.0210216	1.37323e+07	22.4665						154.108	0.492437	0.00704499	8.68189	0.681382	0.00726031	9.15804	0.74396	0.00750746	9.49082														10.8874	1.01902	1	1		8.88736	1.01902	0	0
154.21	348.553	48.0419	0.652455	0.0209267	1.40118	0.0210301	1.37556e+07	22.4665						154.208	0.491931	0.00704516	8.68192	0.681361	0.00726093	9.15825	0.744049	0.0075089	9.49133														10.8926	1.01902	1	1		8.89255	1.01902	0	0
154.31	348.553	48.0419	0.652459	0.020927	1.40119	0.0210385	1.3779e+07	22.4665						154.308	0.491426	0.00704533	8.68195	0.68134	0.00726155	9.15845	0.744137	0.00751034	9.49184														10.8978	1.01902	1	1		8.89775	1.01902	0	0
154.41	348.553	48.0419	0.652462	0.0209272	1.4012	0.0210471	1.38025e+07	22.4665						154.408	0.49092	0.0070455	8.68198	0.68132	0.00726217	9.15866	0.744226	0.00751179	9.49235														10.903	1.01902	1	1		8.90295	1.01902	0	0
154.51	348.553	48.0419	0.652466	0.0209274	1.40121	0.0210556	1.38259e+07	22.4665						154.508	0.490413	0.00704567	8.68201	0.681301	0.00726279	9.15886	0.744316	0.00751324	9.49286														10.9081	1.01902	1	1		8.90815	1.01902	0	0
154.61	348.553	48.0419	0.65247	0.0209277	1.40122	0.0210642	1.38495e+07	22.4665						154.608	0.489907	0.00704584	8.68204	0.681282	0.00726341	9.15907	0.744405	0.00751469	9.49337														10.9133	1.01902	1	1		8.91335	1.01902	0	0
154.71	348.553	48.0419	0.652474	0.0209279	1.40122	0.0210728	1.3873e+07	22.4665						154.708	0.489399	0.00704601	8.68207	0.681263	0.00726403	9.15927	0.744496	0.00751614	9.49388														10.9185	1.01902	1	1		8.91854	1.01902	0	0
154.81	348.553	48.0419	0.652478	0.0209282	1.40123	0.0210814	1.38966e+07	22.4665						154.808	0.488892	0.00704618	8.6821	0.681244	0.00726465	9.15948	0.744586	0.0075176	9.49439														10.9237	1.01902	1	1		8.92374	1.01902	0	0
154.91	348.553	48.0419	0.652482	0.0209284	1.40124	0.02109	1.39203e+07	22.4665						154.908	0.488384	0.00704636	8.68213	0.681227	0.00726527	9.15968	0.744677	0.00751906	9.49489														10.9289	1.01902	1	1		8.92894	1.01902	0	0
155.01	348.553	48.0419	0.652486	0.0209287	1.40125	0.0210987	1.3944e+07	22.4665						155.008	0.487875	0.00704653	8.68216	0.681209	0.00726589	9.15989	0.744768	0.00752053	9.4954														10.9341	1.01902	1	1		8.93414	1.01902	0	0
155.11	348.553	48.0419	0.65249	0.0209289	1.40126	0.0211074	1.39677e+07	22.4665						155.108	0.487366	0.0070467	8.68219	0.681192	0.00726651	9.16009	0.74486	0.007522	9.49591														10.9393	1.01902	1	1		8.93934	1.01902	0	0
155.21	348.553	48.0419	0.652494	0.0209291	1.40127	0.0211162	1.39914e+07	22.4665						155.208	0.486857	0.00704687	8.68222	0.681175	0.00726713	9.16029	0.744952	0.00752347	9.49641														10.9445	1.01902	1	1		8.94453	1.01902	0	0
155.31	348.553	48.0419	0.652498	0.0209294	1.40128	0.0211249	1.40153e+07	22.4665						155.308	0.486347	0.00704704	8.68225	0.681159	0.00726776	9.1605	0.745045	0.00752494	9.49692														10.9497	1.01902	1	1		8.94973	1.01902	0	0
155.41	348.553	48.042	0.652502	0.0209296	1.40128	0.0211337	1.40391e+07	22.4665						155.408	0.485837	0.00704721	8.68227	0.681143	0.00726838	9.1607	0.745138	0.00752642	9.49743														10.9549	1.01902	1	1		8.95493	1.01902	0	0
155.51	348.553	48.042	0.652506	0.0209299	1.40129	0.0211426	1.4063e+07	22.4665						155.508	0.485327	0.00704738	8.6823	0.681128	0.00726901	9.1609	0.745231	0.0075279	9.49793														10.9601	1.01902	1	1		8.96013	1.01902	0	0
155.61	348.553	48.042	0.65251	0.0209301	1.4013	0.0211514	1.40869e+07	22.4665						155.608	0.484816	0.00704755	8.68233	0.681113	0.00726963	9.1611	0.745324	0.00752938	9.49844														10.9653	1.01902	1	1		8.96533	1.01902	0	0
155.71	348.553	48.042	0.652514	0.0209304	1.40131	0.0211603	1.41109e+07	22.4665						155.708	0.484304	0.00704772	8.68236	0.681099	0.00727026	9.1613	0.745418	0.00753087	9.49895														10.9705	1.01902	1	1		8.97052	1.01902	0	0
155.81	348.553	48.042	0.652518	0.0209306	1.40132	0.0211692	1.41349e+07	22.4665						155.808	0.483792	0.00704789	8.68239	0.681085	0.00727088	9.16151	0.745513	0.00753236	9.49945														10.9757	1.01902	1	1		8.97572	1.01902	0	0
155.91	348.553	48.042	0.652522	0.0209309	1.40133	0.0211781	1.41589e+07	22.4665						155.908	0.48328	0.00704806	8.68242	0.681071	0.00727151	9.16171	0.745608	0.00753385	9.49996														10.9809	1.01902	1	1		8.98092	1.01902	0	0
156.01	348.554	48.042	0.652526	0.0209311	1.40134	0.0211871	1.4183e+07	22.4665						156.008	0.482767	0.00704823	8.68245	0.681058	0.00727214	9.16191	0.745703	0.00753534	9.50046														10.9861	1.01902	1	1		8.98612	1.01902	0	0
156.11	348.554	48.042	0.65253	0.0209314	1.40135	0.0211961	1.42071e+07	22.4665						156.108	0.482254	0.0070484	8.68248	0.681045	0.00727277	9.16211	0.745798	0.00753684	9.50096														10.9913	1.01902	1	1		8.99132	1.01902	0	0
156.21	348.554	48.042	0.652534	0.0209316	1.40135	0.0212051	1.42313e+07	22.4665						156.208	0.481741	0.00704857	8.68251	0.681033	0.00727339	9.16231	0.745894	0.00753834	9.50147														10.9965	1.01902	1	1		8.99651	1.01902	0	0
156.31	348.554	48.042	0.652538	0.0209319	1.40136	0.0212142	1.42555e+07	22.4665						156.308	0.481227	0.00704875	8.68254	0.681021	0.00727402	9.16251	0.74599	0.00753985	9.50197														11.0017	1.01902	1	1		9.00171	1.01902	0	0
156.41	348.554	48.042	0.652542	0.0209322	1.40137	0.0212233	1.42798e+07	22.4665						156.408	0.480712	0.00704892	8.68257	0.681009	0.00727465	9.16271	0.746087	0.00754136	9.50248														11.0069	1.01902	1	1		9.00691	1.01902	0	0
156.51	348.554	48.042	0.652546	0.0209324	1.40138	0.0212324	1.43041e+07	22.4666						156.508	0.480197	0.00704909	8.6826	0.680998	0.00727528	9.16291	0.746184	0.00754287	9.50298														11.0121	1.01902	1	1		9.01211	1.01902	0	0
156.61	348.554	48.042	0.65255	0.0209327	1.40139	0.0212415	1.43284e+07	22.4666						156.608	0.479682	0.00704926	8.68263	0.680987	0.00727592	9.16311	0.746281	0.00754438	9.50348														11.0173	1.01902	1	1		9.01731	1.01902	0	0
156.71	348.554	48.042	0.652555	0.0209329	1.4014	0.0212507	1.43528e+07	22.4666						156.708	0.479167	0.00704943	8.68265	0.680977	0.00727655	9.16331	0.746379	0.0075459	9.50399														11.0225	1.01902	1	1		9.0225	1.01902	0	0
156.81	348.554	48.042	0.652559	0.0209332	1.40141	0.0212599	1.43772e+07	22.4666						156.808	0.47865	0.0070496	8.68268	0.680967	0.00727718	9.16351	0.746477	0.00754742	9.50449														11.0277	1.01902	1	1		9.0277	1.01902	0	0
156.91	348.554	48.042	0.652563	0.0209334	1.40142	0.0212691	1.44017e+07	22.4666						156.908	0.478134	0.00704977	8.68271	0.680958	0.00727781	9.16371	0.746576	0.00754894	9.50499														11.0329	1.01902	1	1		9.0329	1.01902	0	0
157.01	348.554	48.042	0.652567	0.0209337	1.40143	0.0212784	1.44262e+07	22.4666						157.008	0.477617	0.00704994	8.68274	0.680949	0.00727845	9.16391	0.746674	0.00755047	9.50549														11.0381	1.01902	1	1		9.0381	1.01902	0	0
157.11	348.554	48.042	0.652571	0.020934	1.40144	0.0212877	1.44507e+07	22.4666						157.108	0.4771	0.00705011	8.68277	0.68094	0.00727908	9.16411	0.746774	0.007552	9.50599														11.0433	1.01902	1	1		9.0433	1.01902	0	0
157.21	348.554	48.042	0.652576	0.0209342	1.40144	0.021297	1.44753e+07	22.4666						157.208	0.476582	0.00705028	8.6828	0.680932	0.00727972	9.1643	0.746873	0.00755353	9.5065														11.0485	1.01902	1	1		9.04849	1.01902	0	0
157.31	348.554	48.042	0.65258	0.0209345	1.40145	0.0213063	1.44999e+07	22.4666						157.308	0.476064	0.00705045	8.68283	0.680924	0.00728035	9.1645	0.746973	0.00755507	9.507														11.0537	1.01902	1	1		9.05369	1.01902	0	0
157.41	348.554	48.042	0.652584	0.0209348	1.40146	0.0213157	1.45246e+07	22.4666						157.408	0.475545	0.00705062	8.68286	0.680917	0.00728099	9.1647	0.747073	0.00755661	9.5075														11.0589	1.01902	1	1		9.05889	1.01902	0	0
157.511	348.554	48.042	0.652588	0.020935	1.40147	0.0213251	1.45493e+07	22.4666						157.508	0.475026	0.00705079	8.68288	0.68091	0.00728162	9.1649	0.747174	0.00755815	9.508														11.0641	1.01902	1	1		9.06409	1.01902	0	0
157.611	348.554	48.042	0.652593	0.0209353	1.40148	0.0213345	1.45741e+07	22.4666						157.608	0.474506	0.00705096	8.68291	0.680903	0.00728226	9.1651	0.747275	0.00755969	9.5085														11.0693	1.01902	1	1		9.06929	1.01902	0	0
157.711	348.554	48.042	0.652597	0.0209356	1.40149	0.021344	1.45989e+07	22.4666						157.708	0.473986	0.00705114	8.68294	0.680897	0.0072829	9.16529	0.747376	0.00756124	9.509														11.0745	1.01902	1	1		9.07448	1.01902	0	0
157.811	348.554	48.042	0.652601	0.0209358	1.4015	0.0213535	1.46237e+07	22.4666						157.808	0.473466	0.00705131	8.68297	0.680892	0.00728354	9.16549	0.747478	0.00756279	9.5095														11.0797	1.01902	1	1		9.07968	1.01902	0	0
157.911	348.554	48.042	0.652605	0.0209361	1.40151	0.021363	1.46486e+07	22.4666						157.908	0.472945	0.00705148	8.683	0.680886	0.00728417	9.16569	0.74758	0.00756435	9.51														11.0849	1.01902	1	1		9.08488	1.01902	0	0
158.011	348.554	48.042	0.65261	0.0209364	1.40152	0.0213726	1.46735e+07	22.4666						158.008	0.472424	0.00705165	8.68303	0.680881	0.00728481	9.16588	0.747683	0.00756591	9.5105														11.0901	1.01902	1	1		9.09008	1.01902	0	0
158.111	348.554	48.042	0.652614	0.0209366	1.40153	0.0213821	1.46985e+07	22.4666						158.108	0.471902	0.00705182	8.68305	0.680877	0.00728545	9.16608	0.747785	0.00756747	9.511														11.0953	1.01902	1	1		9.09528	1.01902	0	0
158.211	348.554	48.042	0.652618	0.0209369	1.40154	0.0213917	1.47235e+07	22.4666						158.208	0.47138	0.00705199	8.68308	0.680873	0.0072861	9.16627	0.747889	0.00756903	9.5115														11.1005	1.01902	1	1		9.10047	1.01902	0	0
158.311	348.554	48.042	0.652623	0.0209372	1.40155	0.0214014	1.47485e+07	22.4666						158.308	0.470858	0.00705216	8.68311	0.680869	0.00728674	9.16647	0.747992	0.0075706	9.51199														11.1057	1.01902	1	1		9.10567	1.01902	0	0
158.411	348.554	48.042	0.652627	0.0209374	1.40156	0.0214111	1.47736e+07	22.4666						158.408	0.470335	0.00705233	8.68314	0.680866	0.00728738	9.16666	0.748096	0.00757217	9.51249														11.1109	1.01902	1	1		9.11087	1.01902	0	0
158.511	348.554	48.042	0.652632	0.0209377	1.40157	0.0214208	1.47987e+07	22.4666						158.508	0.469812	0.0070525	8.68317	0.680863	0.00728802	9.16686	0.7482	0.00757375	9.51299														11.1161	1.01902	1	1		9.11607	1.01902	0	0
158.611	348.554	48.042	0.652636	0.020938	1.40158	0.0214305	1.48239e+07	22.4666						158.608	0.469288	0.00705267	8.6832	0.680861	0.00728866	9.16705	0.748305	0.00757533	9.51349														11.1213	1.01902	1	1		9.12127	1.01902	0	0
158.711	348.554	48.042	0.65264	0.0209383	1.40159	0.0214402	1.48491e+07	22.4666						158.708	0.468764	0.00705284	8.68322	0.680859	0.00728931	9.16725	0.748409	0.00757691	9.51399														11.1265	1.01902	1	1		9.12646	1.01902	0	0
158.811	348.554	48.042	0.652645	0.0209385	1.4016	0.02145	1.48744e+07	22.4666						158.808	0.468239	0.00705301	8.68325	0.680858	0.00728995	9.16744	0.748515	0.00757849	9.51448														11.1317	1.01902	1	1		9.13166	1.01902	0	0
158.911	348.554	48.042	0.652649	0.0209388	1.40161	0.0214598	1.48997e+07	22.4666						158.908	0.467714	0.00705318	8.68328	0.680856	0.0072906	9.16764	0.74862	0.00758008	9.51498														11.1369	1.01902	1	1		9.13686	1.01902	0	0
159.011	348.554	48.042	0.652654	0.0209391	1.40162	0.0214697	1.49251e+07	22.4666						159.008	0.467188	0.00705335	8.68331	0.680856	0.00729124	9.16783	0.748726	0.00758167	9.51548														11.1421	1.01902	1	1		9.14206	1.01902	0	0
159.111	348.554	48.042	0.652658	0.0209394	1.40162	0.0214796	1.49504e+07	22.4666						159.108	0.466662	0.00705352	8.68333	0.680855	0.00729189	9.16802	0.748832	0.00758326	9.51597														11.1473	1.01902	1	1		9.14726	1.01902	0	0
159.211	348.554	48.042	0.652663	0.0209397	1.40163	0.0214895	1.49759e+07	22.4666						159.208	0.466136	0.0070537	8.68336	0.680855	0.00729254	9.16822	0.748939	0.00758486	9.51647														11.1525	1.01902	1	1		9.15245	1.01902	0	0
159.311	348.554	48.042	0.652667	0.0209399	1.40164	0.0214994	1.50014e+07	22.4666						159.308	0.465609	0.00705387	8.68339	0.680856	0.00729318	9.16841	0.749046	0.00758646	9.51696														11.1577	1.01902	1	1		9.15765	1.01902	0	0
159.411	348.554	48.042	0.652672	0.0209402	1.40165	0.0215094	1.50269e+07	22.4666						159.408	0.465082	0.00705404	8.68342	0.680857	0.00729383	9.1686	0.749153	0.00758807	9.51746														11.1628	1.01902	1	1		9.16285	1.01902	0	0
159.511	348.554	48.042	0.652676	0.0209405	1.40166	0.0215194	1.50524e+07	22.4666						159.508	0.464554	0.00705421	8.68345	0.680858	0.00729448	9.1688	0.749261	0.00758967	9.51795														11.168	1.01902	1	1		9.16805	1.01902	0	0
159.611	348.554	48.042	0.652681	0.0209408	1.40167	0.0215294	1.50781e+07	22.4666						159.608	0.464026	0.00705438	8.68347	0.68086	0.00729513	9.16899	0.749369	0.00759128	9.51845														11.1732	1.01902	1	1		9.17324	1.01902	0	0
159.711	348.554	48.042	0.652685	0.0209411	1.40168	0.0215395	1.51037e+07	22.4666						159.708	0.463498	0.00705455	8.6835	0.680862	0.00729578	9.16918	0.749477	0.0075929	9.51894														11.1784	1.01902	1	1		9.17844	1.01902	0	0
159.811	348.554	48.042	0.65269	0.0209414	1.40169	0.0215496	1.51294e+07	22.4666						159.808	0.462969	0.00705472	8.68353	0.680864	0.00729643	9.16937	0.749586	0.00759452	9.51944														11.1836	1.01902	1	1		9.18364	1.01902	0	0
159.911	348.554	48.042	0.652694	0.0209416	1.4017	0.0215597	1.51551e+07	22.4666						159.908	0.462439	0.00705489	8.68356	0.680867	0.00729708	9.16957	0.749695	0.00759614	9.51993														11.1888	1.01902	1	1		9.18884	1.01902	0	0
160.011	348.554	48.042	0.652699	0.0209419	1.40171	0.0215699	1.51809e+07	22.4666						160.008	0.46191	0.00705506	8.68358	0.680871	0.00729773	9.16976	0.749804	0.00759776	9.52043														11.194	1.01902	1	1		9.19404	1.01902	0	0
160.111	348.554	48.042	0.652704	0.0209422	1.40172	0.02158	1.52068e+07	22.4666						160.108	0.461379	0.00705523	8.68361	0.680874	0.00729838	9.16995	0.749914	0.00759939	9.52092														11.1992	1.01902	1	1		9.19923	1.01902	0	0
160.211	348.554	48.042	0.652708	0.0209425	1.40173	0.0215903	1.52326e+07	22.4666						160.208	0.460849	0.0070554	8.68364	0.680879	0.00729904	9.17014	0.750024	0.00760102	9.52141														11.2044	1.01902	1	1		9.20443	1.01902	0	0
160.311	348.554	48.042	0.652713	0.0209428	1.40174	0.0216005	1.52585e+07	22.4666						160.308	0.460318	0.00705557	8.68367	0.680883	0.00729969	9.17033	0.750134	0.00760265	9.52191														11.2096	1.01902	1	1		9.20963	1.01902	0	0
160.411	348.554	48.042	0.652718	0.0209431	1.40175	0.0216108	1.52845e+07	22.4666						160.408	0.459786	0.00705574	8.68369	0.680888	0.00730034	9.17052	0.750244	0.00760429	9.5224														11.2148	1.01902	1	1		9.21483	1.01902	0	0
160.511	348.554	48.042	0.652722	0.0209434	1.40176	0.0216211	1.53105e+07	22.4666						160.508	0.459254	0.00705591	8.68372	0.680893	0.007301	9.17071	0.750355	0.00760593	9.52289														11.22	1.01902	1	1		9.22003	1.01902	0	0
160.611	348.554	48.042	0.652727	0.0209437	1.40177	0.0216314	1.53365e+07	22.4666						160.608	0.458722	0.00705608	8.68375	0.680899	0.00730165	9.1709	0.750467	0.00760758	9.52338														11.2252	1.01902	1	1		9.22522	1.01902	0	0
160.711	348.554	48.042	0.652732	0.020944	1.40178	0.0216418	1.53626e+07	22.4666						160.708	0.458189	0.00705625	8.68377	0.680905	0.00730231	9.17109	0.750578	0.00760922	9.52387														11.2304	1.01902	1	1		9.23042	1.01902	0	0
160.811	348.554	48.042	0.652736	0.0209442	1.4018	0.0216522	1.53888e+07	22.4666						160.808	0.457656	0.00705643	8.6838	0.680912	0.00730296	9.17128	0.75069	0.00761088	9.52437														11.2356	1.01902	1	1		9.23562	1.01902	0	0
160.911	348.554	48.042	0.652741	0.0209445	1.40181	0.0216626	1.5415e+07	22.4666						160.908	0.457122	0.0070566	8.68383	0.680919	0.00730362	9.17147	0.750802	0.00761253	9.52486														11.2408	1.01902	1	1		9.24082	1.01902	0	0
161.011	348.554	48.042	0.652746	0.0209448	1.40182	0.0216731	1.54412e+07	22.4666						161.008	0.456588	0.00705677	8.68385	0.680926	0.00730428	9.17166	0.750915	0.00761419	9.52535														11.246	1.01902	1	1		9.24602	1.01902	0	0
161.111	348.554	48.042	0.652751	0.0209451	1.40183	0.0216836	1.54675e+07	22.4666						161.108	0.456054	0.00705694	8.68388	0.680934	0.00730494	9.17185	0.751028	0.00761585	9.52584														11.2512	1.01902	1	1		9.25121	1.01902	0	0
161.211	348.554	48.042	0.652755	0.0209454	1.40184	0.0216941	1.54938e+07	22.4666						161.208	0.455519	0.00705711	8.68391	0.680942	0.00730559	9.17203	0.751141	0.00761751	9.52633														11.2564	1.01902	1	1		9.25641	1.01902	0	0
161.311	348.554	48.042	0.65276	0.0209457	1.40185	0.0217046	1.55201e+07	22.4666						161.308	0.454983	0.00705728	8.68394	0.680951	0.00730625	9.17222	0.751255	0.00761918	9.52682														11.2616	1.01902	1	1		9.26161	1.01902	0	0
161.411	348.554	48.042	0.652765	0.020946	1.40186	0.0217152	1.55465e+07	22.4666						161.408	0.454448	0.00705745	8.68396	0.680959	0.00730691	9.17241	0.751368	0.00762085	9.52731														11.2668	1.01902	1	1		9.26681	1.01902	0	0
161.511	348.554	48.042	0.65277	0.0209463	1.40187	0.0217258	1.5573e+07	22.4666						161.508	0.453911	0.00705762	8.68399	0.680969	0.00730757	9.1726	0.751483	0.00762253	9.5278														11.272	1.01902	1	1		9.27201	1.01902	0	0
161.611	348.554	48.042	0.652775	0.0209466	1.40188	0.0217365	1.55995e+07	22.4666						161.608	0.453375	0.00705779	8.68402	0.680979	0.00730824	9.17279	0.751597	0.00762421	9.52829														11.2772	1.01902	1	1		9.2772	1.01902	0	0
161.711	348.554	48.042	0.652779	0.0209469	1.40189	0.0217472	1.5626e+07	22.4666						161.708	0.452838	0.00705796	8.68404	0.680989	0.0073089	9.17297	0.751712	0.00762589	9.52878														11.2824	1.01902	1	1		9.2824	1.01902	0	0
161.811	348.554	48.042	0.652784	0.0209472	1.4019	0.0217579	1.56526e+07	22.4666						161.808	0.4523	0.00705813	8.68407	0.680999	0.00730956	9.17316	0.751827	0.00762758	9.52927														11.2876	1.01902	1	1		9.2876	1.01902	0	0
161.911	348.554	48.042	0.652789	0.0209475	1.40191	0.0217686	1.56792e+07	22.4666						161.908	0.451762	0.0070583	8.6841	0.68101	0.00731022	9.17335	0.751943	0.00762926	9.52975														11.2928	1.01902	1	1		9.2928	1.01902	0	0
162.011	348.554	48.042	0.652794	0.0209478	1.40192	0.0217794	1.57059e+07	22.4666						162.008	0.451224	0.00705847	8.68412	0.681021	0.00731089	9.17353	0.752058	0.00763096	9.53024														11.298	1.01902	1	1		9.298	1.01902	0	0
162.111	348.554	48.0421	0.652799	0.0209481	1.40193	0.0217902	1.57326e+07	22.4666						162.108	0.450685	0.00705864	8.68415	0.681033	0.00731155	9.17372	0.752174	0.00763265	9.53073														11.3032	1.01902	1	1		9.30319	1.01902	0	0
162.211	348.554	48.0421	0.652804	0.0209485	1.40194	0.021801	1.57594e+07	22.4666						162.208	0.450146	0.00705881	8.68418	0.681045	0.00731221	9.17391	0.752291	0.00763435	9.53122														11.3084	1.01902	1	1		9.30839	1.01902	0	0
162.311	348.554	48.0421	0.652809	0.0209488	1.40195	0.0218119	1.57862e+07	22.4666						162.308	0.449607	0.00705898	8.6842	0.681058	0.00731288	9.17409	0.752407	0.00763606	9.5317														11.3136	1.01902	1	1		9.31359	1.01902	0	0
162.411	348.554	48.0421	0.652814	0.0209491	1.40196	0.0218228	1.58131e+07	22.4667						162.408	0.449067	0.00705915	8.68423	0.681071	0.00731355	9.17428	0.752524	0.00763776	9.53219														11.3188	1.01902	1	1		9.31879	1.01902	0	0
162.511	348.554	48.0421	0.652819	0.0209494	1.40197	0.0218337	1.584e+07	22.4667						162.508	0.448526	0.00705932	8.68425	0.681084	0.00731421	9.17446	0.752642	0.00763947	9.53268														11.324	1.01902	1	1		9.32399	1.01902	0	0
162.611	348.554	48.0421	0.652824	0.0209497	1.40198	0.0218447	1.58669e+07	22.4667						162.608	0.447985	0.00705949	8.68428	0.681098	0.00731488	9.17465	0.752759	0.00764119	9.53316														11.3292	1.01902	1	1		9.32918	1.01902	0	0
162.711	348.554	48.0421	0.652829	0.02095	1.402	0.0218557	1.58939e+07	22.4667						162.708	0.447444	0.00705967	8.68431	0.681112	0.00731555	9.17483	0.752877	0.0076429	9.53365														11.3344	1.01902	1	1		9.33438	1.01902	0	0
162.811	348.554	48.0421	0.652834	0.0209503	1.40201	0.0218667	1.59209e+07	22.4667						162.808	0.446902	0.00705984	8.68433	0.681126	0.00731622	9.17502	0.752995	0.00764462	9.53414														11.3396	1.01902	1	1		9.33958	1.01902	0	0
162.911	348.554	48.0421	0.652839	0.0209506	1.40202	0.0218777	1.5948e+07	22.4667						162.908	0.44636	0.00706001	8.68436	0.681141	0.00731688	9.1752	0.753114	0.00764635	9.53462														11.3448	1.01902	1	1		9.34478	1.01902	0	0
163.011	348.554	48.0421	0.652844	0.0209509	1.40203	0.0218888	1.59752e+07	22.4667						163.008	0.445818	0.00706018	8.68439	0.681156	0.00731755	9.17539	0.753233	0.00764807	9.53511														11.35	1.01902	1	1		9.34998	1.01902	0	0
163.111	348.554	48.0421	0.652849	0.0209512	1.40204	0.0219	1.60023e+07	22.4667						163.108	0.445275	0.00706035	8.68441	0.681172	0.00731822	9.17557	0.753352	0.00764981	9.53559														11.3552	1.01902	1	1		9.35517	1.01902	0	0
163.211	348.554	48.0421	0.652854	0.0209516	1.40205	0.0219111	1.60296e+07	22.4667						163.208	0.444732	0.00706052	8.68444	0.681188	0.00731889	9.17576	0.753471	0.00765154	9.53608														11.3604	1.01902	1	1		9.36037	1.01902	0	0
163.311	348.554	48.0421	0.652859	0.0209519	1.40206	0.0219223	1.60568e+07	22.4667						163.308	0.444188	0.00706069	8.68446	0.681204	0.00731957	9.17594	0.753591	0.00765328	9.53656														11.3656	1.01902	1	1		9.36557	1.01902	0	0
163.411	348.554	48.0421	0.652864	0.0209522	1.40207	0.0219335	1.60842e+07	22.4667						163.408	0.443644	0.00706086	8.68449	0.681221	0.00732024	9.17612	0.753711	0.00765502	9.53705														11.3708	1.01902	1	1		9.37077	1.01902	0	0
163.511	348.554	48.0421	0.652869	0.0209525	1.40208	0.0219448	1.61115e+07	22.4667						163.508	0.443099	0.00706103	8.68451	0.681238	0.00732091	9.17631	0.753831	0.00765677	9.53753														11.376	1.01902	1	1		9.37597	1.01902	0	0
163.611	348.554	48.0421	0.652874	0.0209528	1.40209	0.021956	1.61389e+07	22.4667						163.608	0.442554	0.0070612	8.68454	0.681256	0.00732158	9.17649	0.753952	0.00765852	9.53801														11.3812	1.01902	1	1		9.38116	1.01902	0	0
163.711	348.554	48.0421	0.652879	0.0209532	1.40211	0.0219673	1.61664e+07	22.4667						163.708	0.442009	0.00706137	8.68457	0.681274	0.00732226	9.17667	0.754073	0.00766027	9.5385														11.3864	1.01902	1	1		9.38636	1.01902	0	0
163.811	348.554	48.0421	0.652884	0.0209535	1.40212	0.0219787	1.61939e+07	22.4667						163.808	0.441463	0.00706154	8.68459	0.681292	0.00732293	9.17685	0.754194	0.00766203	9.53898														11.3916	1.01902	1	1		9.39156	1.01902	0	0
163.911	348.554	48.0421	0.652889	0.0209538	1.40213	0.0219901	1.62214e+07	22.4667						163.908	0.440917	0.00706171	8.68462	0.681311	0.00732361	9.17704	0.754316	0.00766379	9.53946														11.3968	1.01902	1	1		9.39676	1.01902	0	0
164.011	348.554	48.0421	0.652895	0.0209541	1.40214	0.0220015	1.6249e+07	22.4667						164.008	0.44037	0.00706188	8.68464	0.68133	0.00732428	9.17722	0.754437	0.00766555	9.53995														11.402	1.01902	1	1		9.40196	1.01902	0	0
164.111	348.554	48.0421	0.6529	0.0209544	1.40215	0.0220129	1.62767e+07	22.4667						164.108	0.439823	0.00706205	8.68467	0.681349	0.00732496	9.1774	0.754559	0.00766732	9.54043														11.4072	1.01902	1	1		9.40715	1.01902	0	0
164.211	348.554	48.0421	0.652905	0.0209548	1.40216	0.0220244	1.63044e+07	22.4667						164.208	0.439276	0.00706222	8.68469	0.681369	0.00732563	9.17758	0.754682	0.00766909	9.54091														11.4124	1.01902	1	1		9.41235	1.01902	0	0
164.311	348.554	48.0421	0.65291	0.0209551	1.40217	0.0220359	1.63321e+07	22.4667						164.308	0.438728	0.00706239	8.68472	0.681389	0.00732631	9.17776	0.754804	0.00767086	9.54139														11.4175	1.01902	1	1		9.41755	1.01902	0	0
164.411	348.554	48.0421	0.652915	0.0209554	1.40219	0.0220474	1.63599e+07	22.4667						164.408	0.43818	0.00706256	8.68475	0.68141	0.00732699	9.17794	0.754927	0.00767264	9.54187														11.4227	1.01902	1	1		9.42275	1.01902	0	0
164.511	348.554	48.0421	0.652921	0.0209557	1.4022	0.022059	1.63877e+07	22.4667						164.508	0.437631	0.00706273	8.68477	0.681431	0.00732767	9.17812	0.755051	0.00767442	9.54235														11.4279	1.01902	1	1		9.42795	1.01902	0	0
164.611	348.554	48.0421	0.652926	0.0209561	1.40221	0.0220706	1.64156e+07	22.4667						164.608	0.437082	0.0070629	8.6848	0.681452	0.00732835	9.1783	0.755174	0.00767621	9.54283														11.4331	1.01902	1	1		9.43314	1.01902	0	0
164.711	348.554	48.0421	0.652931	0.0209564	1.40222	0.0220823	1.64435e+07	22.4667						164.708	0.436533	0.00706307	8.68482	0.681474	0.00732903	9.17849	0.755298	0.007678	9.54332														11.4383	1.01902	1	1		9.43834	1.01902	0	0
164.811	348.554	48.0421	0.652937	0.0209567	1.40223	0.0220939	1.64715e+07	22.4667						164.808	0.435983	0.00706324	8.68485	0.681496	0.00732971	9.17867	0.755422	0.00767979	9.5438														11.4435	1.01902	1	1		9.44354	1.01902	0	0
164.911	348.554	48.0421	0.652942	0.0209571	1.40224	0.0221056	1.64995e+07	22.4667						164.908	0.435433	0.00706341	8.68487	0.681519	0.00733039	9.17885	0.755546	0.00768159	9.54428														11.4487	1.01902	1	1		9.44874	1.01902	0	0
165.011	348.554	48.0421	0.652947	0.0209574	1.40225	0.0221174	1.65276e+07	22.4667						165.008	0.434882	0.00706358	8.6849	0.681542	0.00733107	9.17902	0.755671	0.00768339	9.54476														11.4539	1.01902	1	1		9.45394	1.01902	0	0
165.111	348.554	48.0421	0.652952	0.0209577	1.40227	0.0221291	1.65557e+07	22.4667						165.108	0.434331	0.00706375	8.68492	0.681565	0.00733175	9.1792	0.755796	0.00768519	9.54523														11.4591	1.01902	1	1		9.45913	1.01902	0	0
165.211	348.554	48.0421	0.652958	0.0209581	1.40228	0.0221409	1.65839e+07	22.4667						165.208	0.433779	0.00706392	8.68495	0.681589	0.00733243	9.17938	0.755921	0.007687	9.54571														11.4643	1.01902	1	1		9.46433	1.01902	0	0
165.311	348.554	48.0421	0.652963	0.0209584	1.40229	0.0221528	1.66121e+07	22.4667						165.308	0.433228	0.0070641	8.68497	0.681613	0.00733312	9.17956	0.756047	0.00768881	9.54619														11.4695	1.01902	1	1		9.46953	1.01902	0	0
165.411	348.554	48.0421	0.652969	0.0209587	1.4023	0.0221646	1.66404e+07	22.4667						165.408	0.432675	0.00706427	8.685	0.681637	0.0073338	9.17974	0.756173	0.00769062	9.54667														11.4747	1.01902	1	1		9.47473	1.01902	0	0
165.511	348.554	48.0421	0.652974	0.0209591	1.40231	0.0221765	1.66687e+07	22.4667						165.508	0.432123	0.00706444	8.68502	0.681662	0.00733449	9.17992	0.756299	0.00769244	9.54715														11.4799	1.01902	1	1		9.47992	1.01902	0	0
165.611	348.554	48.0421	0.652979	0.0209594	1.40232	0.0221885	1.6697e+07	22.4667						165.608	0.43157	0.00706461	8.68505	0.681687	0.00733517	9.1801	0.756425	0.00769426	9.54763														11.4851	1.01902	1	1		9.48512	1.01902	0	0
165.711	348.554	48.0421	0.652985	0.0209597	1.40234	0.0222004	1.67254e+07	22.4667						165.708	0.431017	0.00706478	8.68507	0.681712	0.00733586	9.18028	0.756552	0.00769609	9.5481														11.4903	1.01902	1	1		9.49032	1.01902	0	0
165.811	348.554	48.0421	0.65299	0.0209601	1.40235	0.0222124	1.67539e+07	22.4667						165.808	0.430463	0.00706495	8.6851	0.681738	0.00733654	9.18045	0.756678	0.00769792	9.54858														11.4955	1.01902	1	1		9.49552	1.01902	0	0
165.911	348.554	48.0421	0.652996	0.0209604	1.40236	0.0222245	1.67824e+07	22.4667						165.908	0.429909	0.00706512	8.68512	0.681765	0.00733723	9.18063	0.756806	0.00769975	9.54906														11.5007	1.01902	1	1		9.50072	1.01902	0	0
166.011	348.554	48.0421	0.653001	0.0209608	1.40237	0.0222365	1.68109e+07	22.4667						166.008	0.429354	0.00706529	8.68515	0.681791	0.00733792	9.18081	0.756933	0.00770159	9.54954														11.5059	1.01902	1	1		9.50591	1.01902	0	0
166.111	348.554	48.0421	0.653007	0.0209611	1.40238	0.0222486	1.68395e+07	22.4667						166.108	0.428799	0.00706546	8.68517	0.681818	0.00733861	9.18099	0.757061	0.00770343	9.55001														11.5111	1.01902	1	1		9.51111	1.01902	0	0
166.211	348.554	48.0421	0.653012	0.0209615	1.4024	0.0222608	1.68682e+07	22.4668						166.208	0.428244	0.00706563	8.6852	0.681846	0.00733929	9.18116	0.757189	0.00770528	9.55049														11.5163	1.01902	1	1		9.51631	1.01902	0	0
166.311	348.554	48.0421	0.653018	0.0209618	1.40241	0.0222729	1.68969e+07	22.4668						166.308	0.427688	0.0070658	8.68522	0.681873	0.00733998	9.18134	0.757317	0.00770713	9.55096														11.5215	1.01902	1	1		9.52151	1.01902	0	0
166.411	348.554	48.0421	0.653023	0.0209621	1.40242	0.0222851	1.69256e+07	22.4668						166.408	0.427132	0.00706597	8.68525	0.681902	0.00734067	9.18152	0.757445	0.00770898	9.55144														11.5267	1.01902	1	1		9.52671	1.01902	0	0
166.511	348.554	48.0421	0.653029	0.0209625	1.40243	0.0222974	1.69544e+07	22.4668						166.508	0.426576	0.00706614	8.68527	0.68193	0.00734136	9.18169	0.757574	0.00771084	9.55192														11.5319	1.01902	1	1		9.5319	1.01902	0	0
166.611	348.554	48.0421	0.653034	0.0209628	1.40244	0.0223096	1.69833e+07	22.4668						166.608	0.426019	0.00706631	8.6853	0.681959	0.00734206	9.18187	0.757703	0.0077127	9.55239														11.5371	1.01902	1	1		9.5371	1.01902	0	0
166.711	348.554	48.0421	0.65304	0.0209632	1.40246	0.022322	1.70122e+07	22.4668						166.708	0.425462	0.00706648	8.68532	0.681988	0.00734275	9.18204	0.757832	0.00771456	9.55287														11.5423	1.01902	1	1		9.5423	1.01902	0	0
166.811	348.554	48.0421	0.653045	0.0209635	1.40247	0.0223343	1.70411e+07	22.4668						166.808	0.424904	0.00706665	8.68535	0.682018	0.00734344	9.18222	0.757962	0.00771643	9.55334														11.5475	1.01902	1	1		9.5475	1.01902	0	0
166.911	348.554	48.0421	0.653051	0.0209639	1.40248	0.0223467	1.70701e+07	22.4668						166.908	0.424346	0.00706682	8.68537	0.682048	0.00734413	9.18239	0.758092	0.0077183	9.55381														11.5527	1.01902	1	1		9.5527	1.01902	0	0
167.011	348.554	48.0421	0.653057	0.0209642	1.40249	0.0223591	1.70991e+07	22.4668						167.008	0.423788	0.00706699	8.68539	0.682078	0.00734483	9.18257	0.758222	0.00772018	9.55429														11.5579	1.01902	1	1		9.55789	1.01902	0	0
167.111	348.554	48.0421	0.653062	0.0209646	1.4025	0.0223715	1.71282e+07	22.4668						167.108	0.42323	0.00706716	8.68542	0.682109	0.00734552	9.18274	0.758352	0.00772206	9.55476														11.5631	1.01902	1	1		9.56309	1.01902	0	0
167.211	348.554	48.0421	0.653068	0.0209649	1.40252	0.022384	1.71574e+07	22.4668						167.208	0.422671	0.00706733	8.68544	0.68214	0.00734622	9.18292	0.758483	0.00772394	9.55524														11.5683	1.01902	1	1		9.56829	1.01902	0	0
167.311	348.554	48.0421	0.653074	0.0209653	1.40253	0.0223965	1.71866e+07	22.4668						167.308	0.422111	0.0070675	8.68547	0.682171	0.00734691	9.18309	0.758614	0.00772583	9.55571														11.5735	1.01902	1	1		9.57349	1.01902	0	0
167.411	348.554	48.0421	0.653079	0.0209657	1.40254	0.022409	1.72158e+07	22.4668						167.408	0.421552	0.00706767	8.68549	0.682203	0.00734761	9.18327	0.758745	0.00772772	9.55618														11.5787	1.01902	1	1		9.57869	1.01902	0	0
167.511	348.554	48.0422	0.653085	0.020966	1.40255	0.0224216	1.72451e+07	22.4668						167.508	0.420991	0.00706784	8.68552	0.682235	0.0073483	9.18344	0.758876	0.00772961	9.55665														11.5839	1.01902	1	1		9.58388	1.01902	0	0
167.611	348.554	48.0422	0.653091	0.0209664	1.40257	0.0224342	1.72744e+07	22.4668						167.608	0.420431	0.00706801	8.68554	0.682268	0.007349	9.18361	0.759008	0.00773151	9.55713														11.5891	1.01902	1	1		9.58908	1.01902	0	0
167.711	348.554	48.0422	0.653096	0.0209667	1.40258	0.0224468	1.73038e+07	22.4668						167.708	0.41987	0.00706818	8.68556	0.682301	0.0073497	9.18379	0.75914	0.00773341	9.5576														11.5943	1.01902	1	1		9.59428	1.01902	0	0
167.811	348.554	48.0422	0.653102	0.0209671	1.40259	0.0224595	1.73333e+07	22.4668						167.808	0.419309	0.00706835	8.68559	0.682334	0.0073504	9.18396	0.759272	0.00773532	9.55807														11.5995	1.01902	1	1		9.59948	1.01902	0	0
167.911	348.554	48.0422	0.653108	0.0209674	1.4026	0.0224722	1.73627e+07	22.4668						167.908	0.418748	0.00706852	8.68561	0.682368	0.0073511	9.18413	0.759404	0.00773723	9.55854														11.6047	1.01902	1	1		9.60468	1.01902	0	0
168.011	348.554	48.0422	0.653114	0.0209678	1.40262	0.022485	1.73923e+07	22.4668						168.008	0.418186	0.00706869	8.68564	0.682402	0.0073518	9.18431	0.759537	0.00773915	9.55901														11.6099	1.01902	1	1		9.60987	1.01902	0	0
168.111	348.554	48.0422	0.65312	0.0209682	1.40263	0.0224977	1.74219e+07	22.4668						168.108	0.417624	0.00706886	8.68566	0.682436	0.0073525	9.18448	0.75967	0.00774106	9.55948														11.6151	1.01902	1	1		9.61507	1.01902	0	0
168.211	348.554	48.0422	0.653125	0.0209685	1.40264	0.0225106	1.74515e+07	22.4668						168.208	0.417061	0.00706903	8.68568	0.682471	0.0073532	9.18465	0.759803	0.00774299	9.55995														11.6203	1.01902	1	1		9.62027	1.01902	0	0
168.311	348.554	48.0422	0.653131	0.0209689	1.40265	0.0225234	1.74812e+07	22.4668						168.308	0.416498	0.0070692	8.68571	0.682506	0.0073539	9.18482	0.759936	0.00774491	9.56042														11.6255	1.01902	1	1		9.62547	1.01902	0	0
168.411	348.554	48.0422	0.653137	0.0209693	1.40267	0.0225363	1.75109e+07	22.4668						168.408	0.415935	0.00706937	8.68573	0.682541	0.0073546	9.185	0.76007	0.00774684	9.56089														11.6307	1.01902	1	1		9.63067	1.01902	0	0
168.511	348.554	48.0422	0.653143	0.0209696	1.40268	0.0225492	1.75407e+07	22.4668						168.508	0.415372	0.00706954	8.68576	0.682577	0.0073553	9.18517	0.760204	0.00774878	9.56136														11.6359	1.01902	1	1		9.63586	1.01902	0	0
168.611	348.554	48.0422	0.653149	0.02097	1.40269	0.0225622	1.75706e+07	22.4668						168.608	0.414808	0.00706971	8.68578	0.682613	0.00735601	9.18534	0.760338	0.00775071	9.56183														11.6411	1.01902	1	1		9.64106	1.01902	0	0
168.711	348.554	48.0422	0.653155	0.0209704	1.40271	0.0225751	1.76005e+07	22.4668						168.708	0.414243	0.00706988	8.6858	0.68265	0.00735671	9.18551	0.760472	0.00775266	9.5623														11.6463	1.01902	1	1		9.64626	1.01902	0	0
168.811	348.554	48.0422	0.653161	0.0209707	1.40272	0.0225882	1.76304e+07	22.4668						168.808	0.413679	0.00707005	8.68583	0.682686	0.00735741	9.18568	0.760607	0.0077546	9.56277														11.6515	1.01902	1	1		9.65146	1.01902	0	0
168.911	348.554	48.0422	0.653166	0.0209711	1.40273	0.0226012	1.76604e+07	22.4668						168.908	0.413114	0.00707022	8.68585	0.682724	0.00735812	9.18585	0.760742	0.00775655	9.56324														11.6567	1.01902	1	1		9.65666	1.01902	0	0
169.011	348.554	48.0422	0.653172	0.0209715	1.40274	0.0226143	1.76904e+07	22.4668						169.008	0.412549	0.00707039	8.68588	0.682761	0.00735882	9.18602	0.760877	0.00775851	9.56371														11.6619	1.01902	1	1		9.66185	1.01902	0	0
169.111	348.554	48.0422	0.653178	0.0209719	1.40276	0.0226274	1.77205e+07	22.4668						169.108	0.411983	0.00707056	8.6859	0.682799	0.00735953	9.18619	0.761012	0.00776046	9.56417														11.6671	1.01902	1	1		9.66705	1.01902	0	0
169.211	348.554	48.0422	0.653184	0.0209722	1.40277	0.0226406	1.77507e+07	22.4669						169.208	0.411417	0.00707073	8.68592	0.682837	0.00736024	9.18636	0.761148	0.00776243	9.56464														11.6722	1.01902	1	1		9.67225	1.01902	0	0
169.311	348.554	48.0422	0.65319	0.0209726	1.40278	0.0226538	1.77809e+07	22.4669						169.308	0.410851	0.0070709	8.68595	0.682876	0.00736094	9.18653	0.761284	0.00776439	9.56511														11.6774	1.01902	1	1		9.67745	1.01902	0	0
169.411	348.554	48.0422	0.653196	0.020973	1.4028	0.022667	1.78111e+07	22.4669						169.408	0.410285	0.00707107	8.68597	0.682915	0.00736165	9.1867	0.76142	0.00776636	9.56558														11.6826	1.01902	1	1		9.68265	1.01902	0	0
169.511	348.554	48.0422	0.653202	0.0209733	1.40281	0.0226803	1.78414e+07	22.4669						169.508	0.409718	0.00707124	8.68599	0.682954	0.00736236	9.18687	0.761556	0.00776834	9.56604														11.6878	1.01902	1	1		9.68784	1.01902	0	0
169.611	348.554	48.0422	0.653208	0.0209737	1.40282	0.0226936	1.78718e+07	22.4669						169.608	0.409151	0.00707141	8.68602	0.682994	0.00736307	9.18704	0.761693	0.00777032	9.56651														11.693	1.01902	1	1		9.69304	1.01902	0	0
169.711	348.554	48.0422	0.653214	0.0209741	1.40284	0.0227069	1.79022e+07	22.4669						169.708	0.408583	0.00707158	8.68604	0.683034	0.00736378	9.18721	0.761829	0.0077723	9.56697														11.6982	1.01902	1	1		9.69824	1.01902	0	0
169.811	348.554	48.0422	0.65322	0.0209745	1.40285	0.0227203	1.79327e+07	22.4669						169.808	0.408016	0.00707175	8.68606	0.683074	0.00736449	9.18738	0.761966	0.00777428	9.56744														11.7034	1.01902	1	1		9.70344	1.01902	0	0
169.911	348.554	48.0422	0.653227	0.0209749	1.40286	0.0227337	1.79632e+07	22.4669						169.908	0.407448	0.00707192	8.68609	0.683115	0.0073652	9.18755	0.762104	0.00777627	9.56791														11.7086	1.01902	1	1		9.70864	1.01902	0	0
170.011	348.554	48.0422	0.653233	0.0209752	1.40288	0.0227472	1.79937e+07	22.4669						170.009	0.406879	0.00707209	8.68611	0.683156	0.00736591	9.18772	0.762241	0.00777827	9.56837														11.7138	1.01902	1	1		9.71383	1.01902	0	0
170.111	348.554	48.0422	0.653239	0.0209756	1.40289	0.0227606	1.80243e+07	22.4669						170.109	0.406311	0.00707226	8.68613	0.683198	0.00736663	9.18788	0.762379	0.00778027	9.56884														11.719	1.01902	1	1		9.71903	1.01902	0	0
170.211	348.554	48.0422	0.653245	0.020976	1.4029	0.0227742	1.8055e+07	22.4669						170.209	0.405742	0.00707243	8.68616	0.683239	0.00736734	9.18805	0.762517	0.00778227	9.5693														11.7242	1.01902	1	1		9.72423	1.01902	0	0
170.311	348.554	48.0422	0.653251	0.0209764	1.40292	0.0227877	1.80857e+07	22.4669						170.309	0.405173	0.0070726	8.68618	0.683282	0.00736805	9.18822	0.762655	0.00778428	9.56976														11.7294	1.01902	1	1		9.72943	1.01902	0	0
170.411	348.554	48.0422	0.653257	0.0209768	1.40293	0.0228013	1.81165e+07	22.4669						170.409	0.404603	0.00707277	8.6862	0.683324	0.00736877	9.18839	0.762793	0.00778629	9.57023														11.7346	1.01902	1	1		9.73463	1.01902	0	0
170.511	348.554	48.0422	0.653263	0.0209772	1.40294	0.0228149	1.81473e+07	22.4669						170.509	0.404033	0.00707294	8.68623	0.683367	0.00736948	9.18855	0.762932	0.0077883	9.57069														11.7398	1.01902	1	1		9.73982	1.01902	0	0
170.611	348.554	48.0422	0.65327	0.0209776	1.40296	0.0228286	1.81782e+07	22.4669						170.609	0.403463	0.00707311	8.68625	0.68341	0.0073702	9.18872	0.763071	0.00779032	9.57116														11.745	1.01902	1	1		9.74502	1.01902	0	0
170.711	348.554	48.0422	0.653276	0.0209779	1.40297	0.0228423	1.82091e+07	22.4669						170.709	0.402893	0.00707328	8.68627	0.683454	0.00737091	9.18889	0.76321	0.00779234	9.57162														11.7502	1.01902	1	1		9.75022	1.01902	0	0
170.811	348.554	48.0422	0.653282	0.0209783	1.40298	0.022856	1.82401e+07	22.4669						170.809	0.402322	0.00707345	8.68629	0.683497	0.00737163	9.18905	0.763349	0.00779437	9.57208														11.7554	1.01902	1	1		9.75542	1.01902	0	0
170.911	348.554	48.0422	0.653288	0.0209787	1.403	0.0228698	1.82711e+07	22.4669						170.909	0.401751	0.00707362	8.68632	0.683542	0.00737235	9.18922	0.763489	0.0077964	9.57254														11.7606	1.01902	1	1		9.76061	1.01902	0	0
171.011	348.554	48.0422	0.653295	0.0209791	1.40301	0.0228836	1.83022e+07	22.4669						171.009	0.40118	0.00707379	8.68634	0.683586	0.00737306	9.18939	0.763628	0.00779844	9.57301														11.7658	1.01902	1	1		9.76581	1.01902	0	0
171.111	348.554	48.0422	0.653301	0.0209795	1.40302	0.0228974	1.83333e+07	22.4669						171.109	0.400608	0.00707396	8.68636	0.683631	0.00737378	9.18955	0.763768	0.00780048	9.57347														11.771	1.01902	1	1		9.77101	1.01902	0	0
171.211	348.554	48.0422	0.653307	0.0209799	1.40304	0.0229113	1.83645e+07	22.4669						171.209	0.400037	0.00707413	8.68639	0.683676	0.0073745	9.18972	0.763908	0.00780252	9.57393														11.7762	1.01902	1	1		9.77621	1.01902	0	0
171.311	348.554	48.0422	0.653313	0.0209803	1.40305	0.0229252	1.83958e+07	22.4669						171.309	0.399465	0.0070743	8.68641	0.683722	0.00737522	9.18988	0.764049	0.00780457	9.57439														11.7814	1.01902	1	1		9.78141	1.01902	0	0
171.411	348.554	48.0422	0.65332	0.0209807	1.40307	0.0229391	1.84271e+07	22.4669						171.409	0.398892	0.00707447	8.68643	0.683768	0.00737594	9.19005	0.764189	0.00780662	9.57485														11.7866	1.01902	1	1		9.7866	1.01902	0	0
171.511	348.554	48.0422	0.653326	0.0209811	1.40308	0.0229531	1.84584e+07	22.4669						171.509	0.39832	0.00707464	8.68645	0.683814	0.00737666	9.19021	0.76433	0.00780868	9.57531														11.7918	1.01902	1	1		9.7918	1.01902	0	0
171.611	348.554	48.0422	0.653332	0.0209815	1.40309	0.0229671	1.84898e+07	22.4669						171.609	0.397747	0.00707481	8.68648	0.683861	0.00737738	9.19038	0.764471	0.00781074	9.57577														11.797	1.01902	1	1		9.797	1.01902	0	0
[truncated: 998,283+ more rows]
